# Supplementary material for: Methyl 3-[(6-nitro-4-oxo-3-phenyl-3,4-di­hydro­quinazolin-2-yl)sulfan­yl]propano­ate
Source: Acta Crystallogr Sect E Struct Rep Online. 2013 Jun 19;69(Pt 7):o1111. doi: 10.1107/S1600536813016127 (PMC3770384; doi:10.1107/S1600536813016127)
Supplement: Supplementary file 1 [file e-69-o1111-sup1.cif]

##############################################################################
#                                                                            #
# This CIF contains the data in a paper accepted for publication in          #
# Acta Crystallographica Section E. It conforms to the requirements of       #
# Notes for Authors for Acta Crystallographica Section E, and has been       #
# peer reviewed under the auspices of the IUCr Commission on Journals.       #
#                                                                            #
# Full details of the Crystallographic Information File format               #
# are given in the paper "The Crystallographic Information File (CIF):       #
# a New Standard Archive File for Crystallography" by S. R. Hall, F. H.      #
# Allen and I. D. Brown [Acta Cryst. (1991), A47, 655-685].                  #
#                                                                            #
# The current version of the core CIF dictionary is obtainable from          #
# ftp://ftp.iucr.org/pub/cif_core.dic.                                       #
#                                                                            #
# Software is freely available for graphical display of the structure(s)     #
# in this CIF. For information consult the CIF software page                 #
# http://www.iucr.org/resources/cif/software.                                #
#                                                                            #
# This file may be used for bona fide research purposes within the           #
# scientific community so long as proper attribution is given to the journal # 
# article from which it was obtained.                                        #
#                                                                            #
##############################################################################
data_global
_audit_creation_method     'form.cif (version 2.0)'
_journal_data_validation_number     ?
_journal_date_recd_electronic     2013-05-29
_journal_date_accepted     2013-06-10
_journal_name_full     'Acta Crystallographica, Section E'
_journal_year     2013
_journal_volume     69
_journal_issue      7
_journal_page_first     o1111
_journal_page_last     o1111
_journal_paper_category     QO
_journal_paper_doi     10.1107/S1600536813016127
_journal_coeditor_code     LH5622
_publ_contact_author_name     'Prof. Fun, Hoong-Kun'
_publ_contact_author_address
;
      School of Physics
      Universiti Sains Malaysia
      11800 USM, Penang
      MALAYSIA
;
_publ_contact_author_email     'hkfun@usm.my'
_publ_contact_author_fax     '604 6579150'
_publ_contact_author_phone     '604 6533652'
_publ_section_title
;
Methyl
3-[(6-nitro-4-oxo-3-phenyl-3,4-dihydroquinazolin-2-yl)sulfanyl]propanoate
;
loop_
    _publ_author_name
    _publ_author_footnote
    _publ_author_address
    'Al-Suwaidan, Ibrahim A.' ?
;
Department of Pharmaceutical Chemistry,
College of Pharmacy,
King Saud University,
Riyadh 11451,
Saudi Arabia
;
    'Abdel-Aziz, Alaa A.-M.' ?
;
Department of Pharmaceutical Chemistry,
College of Pharmacy,
King Saud University,
Riyadh 11451,
Saudi Arabia
Department of Medicinal Chemistry.
Faculty of Pharmacy,
University of Mansoura,
Mansoura 35516
Egypt
;
    'El-Azab, Adel S.' ?
;
Department of Organic Chemistry,
Faculty of Pharmacy,
Al-Azhar University,
Cairo 11884
Egypt
;
    'Chidan Kumar, C. S.'
;
Thomson Reuters ResearcherID: C-3194-2011.
;
;
X-ray Crystallography Unit
School of Physics
Universiti Sains Malaysia
11800 USM, Penang
Malaysia
;
    'Hoong-Kun Fun'
;
Thomson Reuters ResearcherID: A-3561-2009.
;
;
X-ray Crystallography Unit
School of Physics
Universiti Sains Malaysia
11800 USM, Penang
Malaysia
Department of Pharmaceutical Chemistry
College of Pharmacy
King Saud University
PO Box 2457
Riyadh 11451
Saudi Arabia
;
data_I
_audit_creation_method     SHELXL-97
_chemical_name_systematic
;
Methyl
3-[(6-nitro-4-oxo-3-phenyl-3,4-dihydroquinazolin-2-yl)sulfanyl]propanoate
;
_chemical_name_common     ?
_chemical_formula_moiety     'C18 H15 N3 O5 S'
_chemical_formula_sum     'C18 H15 N3 O5 S'
_chemical_formula_iupac     'C18 H15 N3 O5 S'
_chemical_formula_weight     385.39
_chemical_melting_point     480
_symmetry_cell_setting     monoclinic
_symmetry_space_group_name_H-M     'P 21/n'
_symmetry_space_group_name_Hall     '-P 2yn'
loop_
    _symmetry_equiv_pos_as_xyz
    'x, y, z'
    '-x+1/2, y+1/2, -z+1/2'
    '-x, -y, -z'
    'x-1/2, -y-1/2, z-1/2'
_cell_length_a     4.9146(3)
_cell_length_b     26.5065(18)
_cell_length_c     14.0900(9)
_cell_angle_alpha     90.00
_cell_angle_beta     94.645(4)
_cell_angle_gamma     90.00
_cell_volume     1829.5(2)
_cell_formula_units_Z     4
_cell_measurement_reflns_used     1209
_cell_measurement_theta_min     3.33
_cell_measurement_theta_max     67.45
_cell_measurement_temperature     296(2)
_exptl_crystal_description     'block'
_exptl_crystal_colour     'colourless'
_exptl_crystal_size_max     0.32
_exptl_crystal_size_mid     0.26
_exptl_crystal_size_min     0.13
_exptl_crystal_density_diffrn     1.399
_exptl_crystal_density_meas     ?
_exptl_crystal_density_method     'not measured'
_exptl_crystal_F_000     800
_exptl_absorpt_coefficient_mu     1.888
_exptl_absorpt_correction_type     multi-scan
_exptl_absorpt_process_details     '(<i>SADABS</i>; Bruker, 2009)'
_exptl_absorpt_correction_T_min     0.5833
_exptl_absorpt_correction_T_max     0.7914
_exptl_special_details
;
;
_diffrn_ambient_temperature     296(2)
_diffrn_radiation_type     CuK\a
_diffrn_radiation_wavelength     1.54178
_diffrn_radiation_source     'fine-focus sealed tube'
_diffrn_radiation_monochromator     graphite
_diffrn_measurement_device_type
;
Bruker SMART APEXII CCD area-detector
;
_diffrn_measurement_method     '\f and \w scans'
_diffrn_detector_area_resol_mean     ?
_diffrn_reflns_number     12669
_diffrn_reflns_av_R_equivalents     0.0590
_diffrn_reflns_av_sigmaI/netI     0.0595
_diffrn_reflns_theta_min     3.33
_diffrn_reflns_theta_max     69.82
_diffrn_reflns_theta_full     69.82
_diffrn_measured_fraction_theta_max     0.983
_diffrn_measured_fraction_theta_full     0.983
_diffrn_reflns_limit_h_min     -5
_diffrn_reflns_limit_h_max     4
_diffrn_reflns_limit_k_min     -31
_diffrn_reflns_limit_k_max     31
_diffrn_reflns_limit_l_min     -17
_diffrn_reflns_limit_l_max     17
_diffrn_standards_number     0
_diffrn_standards_interval_count     .
_diffrn_standards_interval_time     .
_diffrn_standards_decay_%     ?
_refine_special_details
;
Refinement of <i>F</i>^2^ against ALL reflections. The weighted <i>R</i>-factor
<i>wR</i> and goodness of fit <i>S</i> are based on <i>F</i>^2^, conventional
<i>R</i>-factors <i>R</i> are based on <i>F</i>, with <i>F</i> set to zero for
negative <i>F</i>^2^. The threshold expression of <i>F</i>^2^ >
\s(<i>F</i>^2^) is used only for calculating <i>R</i>-factors(gt) <i>etc</i>.
and is not relevant to the choice of reflections for refinement.
<i>R</i>-factors based on <i>F</i>^2^ are statistically about twice as large
as those based on <i>F</i>, and <i>R</i>- factors based on ALL data will be
even larger.
;
_reflns_number_total     3382
_reflns_number_gt     1861
_reflns_threshold_expression     I>2\s(I)
_refine_ls_structure_factor_coef     Fsqd
_refine_ls_matrix_type     full
_refine_ls_R_factor_all     0.1142
_refine_ls_R_factor_gt     0.0638
_refine_ls_wR_factor_gt     0.1608
_refine_ls_wR_factor_ref     0.1910
_refine_ls_goodness_of_fit_ref     1.030
_refine_ls_restrained_S_all     1.029
_refine_ls_number_reflns     3382
_refine_ls_number_parameters     273
_refine_ls_number_restraints     9
_refine_ls_hydrogen_treatment     constr
_refine_ls_weighting_scheme     calc
_refine_ls_weighting_details
         'calc w=1/[\s^2^(Fo^2^)+(0.0825P)^2^+0.1932P] where P=(Fo^2^+2Fc^2^)/3'
_atom_sites_solution_hydrogens     geom
_atom_sites_solution_primary     direct
_atom_sites_solution_secondary     difmap
_refine_ls_shift/su_max     0.000
_refine_ls_shift/su_mean     0.000
_refine_diff_density_max     0.238
_refine_diff_density_min     -0.155
_refine_ls_extinction_method     'SHELXTL (Sheldrick, 2008)'
_refine_ls_extinction_coef     0.0030(5)
_refine_ls_extinction_expression
                                  'Fc^*^=kFc[1+0.001xFc^2^\l^3^/sin(2\q)]^-1/4^'
loop_
    _atom_type_symbol
    _atom_type_description
    _atom_type_scat_dispersion_real
    _atom_type_scat_dispersion_imag
    _atom_type_scat_source
    'C' 'C' 0.0181 0.0091
                         'International Tables Vol C Tables 4.2.6.8 and 6.1.1.4'
    'H' 'H' 0.0000 0.0000
                         'International Tables Vol C Tables 4.2.6.8 and 6.1.1.4'
    'N' 'N' 0.0311 0.0180
                         'International Tables Vol C Tables 4.2.6.8 and 6.1.1.4'
    'O' 'O' 0.0492 0.0322
                         'International Tables Vol C Tables 4.2.6.8 and 6.1.1.4'
    'S' 'S' 0.3331 0.5567
                         'International Tables Vol C Tables 4.2.6.8 and 6.1.1.4'
_computing_data_collection     'APEX2 (Bruker, 2009)'
_computing_cell_refinement     'SAINT (Bruker, 2009)'
_computing_data_reduction     'SAINT (Bruker, 2009)'
_computing_structure_solution     'SHELXTL (Sheldrick, 2008)'
_computing_structure_refinement     'SHELXTL (Sheldrick, 2008)'
_computing_molecular_graphics     'SHELXTL (Sheldrick, 2008)'
_computing_publication_material
;
SHELXTL (Sheldrick, 2008) and PLATON (Spek, 2009)
;
loop_
    _atom_site_type_symbol
    _atom_site_label
    _atom_site_fract_x
    _atom_site_fract_y
    _atom_site_fract_z
    _atom_site_U_iso_or_equiv
    _atom_site_adp_type
    _atom_site_calc_flag
    _atom_site_refinement_flags
    _atom_site_occupancy
    _atom_site_symmetry_multiplicity
    _atom_site_disorder_assembly
    _atom_site_disorder_group
    S S1 0.3830(2) 0.12146(4) 0.63782(7) 0.0880(4) Uani d . 1 1 . .
    O O2 0.8688(6) 0.19581(12) 0.38141(18) 0.0982(9) Uani d . 1 1 . .
    O O3 1.5168(8) 0.33688(17) 0.4490(3) 0.1442(16) Uani d . 1 1 . .
    O O4 1.6007(9) 0.36422(17) 0.5910(3) 0.1520(16) Uani d . 1 1 . .
    N N1 0.7309(6) 0.19860(13) 0.6615(2) 0.0790(9) Uani d . 1 1 . .
    N N2 0.6827(6) 0.16072(12) 0.50857(19) 0.0741(8) Uani d . 1 1 . .
    N N3 1.4799(8) 0.33704(17) 0.5326(4) 0.1094(13) Uani d . 1 1 . .
    C C1 0.6245(7) 0.16499(15) 0.6034(2) 0.0738(9) Uani d . 1 1 . .
    C C2 0.8395(7) 0.19721(16) 0.4673(3) 0.0786(10) Uani d . 1 1 . .
    C C3 0.9676(7) 0.23374(15) 0.5321(2) 0.0760(10) Uani d . 1 1 . .
    C C4 1.1534(8) 0.26847(16) 0.5010(3) 0.0849(11) Uani d . 1 1 . .
    H H4A 1.1912 0.2694 0.4374 0.102 Uiso calc R 1 1 . .
    C C5 1.2796(8) 0.30119(17) 0.5656(3) 0.0884(11) Uani d . 1 1 . .
    C C6 1.2314(9) 0.30066(18) 0.6598(3) 0.0984(13) Uani d . 1 1 . .
    H H6A 1.3229 0.3229 0.7023 0.118 Uiso calc R 1 1 . .
    C C7 1.0479(9) 0.26718(17) 0.6906(3) 0.0927(12) Uani d . 1 1 . .
    H H7A 1.0117 0.2671 0.7544 0.111 Uiso calc R 1 1 . .
    C C8 0.9117(7) 0.23265(15) 0.6269(3) 0.0787(10) Uani d . 1 1 . .
    C C9 0.5906(7) 0.11756(17) 0.4514(2) 0.0783(10) Uani d . 1 1 . .
    C C10 0.3811(8) 0.1233(2) 0.3819(3) 0.0991(14) Uani d . 1 1 . .
    H H10A 0.2985 0.1545 0.3706 0.119 Uiso calc R 1 1 . .
    C C11 0.2955(11) 0.0814(3) 0.3288(4) 0.1243(19) Uani d . 1 1 . .
    H H11A 0.1516 0.0844 0.2820 0.149 Uiso calc R 1 1 . .
    C C12 0.4181(12) 0.0363(3) 0.3440(4) 0.1245(19) Uani d . 1 1 . .
    H H12A 0.3567 0.0084 0.3085 0.149 Uiso calc R 1 1 . .
    C C13 0.6334(11) 0.0314(2) 0.4119(4) 0.1198(17) Uani d . 1 1 . .
    H H13A 0.7208 0.0004 0.4212 0.144 Uiso calc R 1 1 . .
    C C14 0.7186(9) 0.07209(18) 0.4656(3) 0.1008(14) Uani d . 1 1 . .
    H H14A 0.8636 0.0689 0.5118 0.121 Uiso calc R 1 1 . .
    C C15 0.3526(9) 0.14022(17) 0.7595(2) 0.0889(12) Uani d . 1 1 B .
    H H15A 0.4555 0.1710 0.7724 0.107 Uiso calc R 1 1 . .
    H H15B 0.1625 0.1473 0.7682 0.107 Uiso calc R 1 1 . .
    C C16 0.4560(8) 0.09993(17) 0.8302(3) 0.0871(11) Uani d . 1 1 . .
    H H16A 0.6427 0.0916 0.8188 0.105 Uiso calc R 1 1 A 1
    H H16B 0.4572 0.1136 0.8941 0.105 Uiso calc R 1 1 A 1
    C C17 0.2895(9) 0.05291(19) 0.8246(3) 0.0925(13) Uani d PD 0.811(17) 1 B 1
    O O1 0.085(3) 0.0464(8) 0.7732(11) 0.107(4) Uani d PD 0.811(17) 1 B 1
    O O5 0.4116(19) 0.0176(3) 0.8814(6) 0.118(3) Uani d PD 0.811(17) 1 B 1
    C C18 0.264(3) -0.0316(3) 0.8826(7) 0.157(4) Uani d PDU 0.811(17) 1 B 1
    H H18A 0.3690 -0.0551 0.9223 0.235 Uiso calc PR 0.811(17) 1 B 1
    H H18B 0.2381 -0.0447 0.8190 0.235 Uiso calc PR 0.811(17) 1 B 1
    H H18C 0.0892 -0.0266 0.9072 0.235 Uiso calc PR 0.811(17) 1 B 1
    C C17A 0.2895(9) 0.05291(19) 0.8246(3) 0.0925(13) Uani d PD 0.189(17) 1 B 2
    O O1A 0.120(14) 0.048(4) 0.759(5) 0.115(18) Uani d PD 0.189(17) 1 B 2
    O O5A 0.293(6) 0.0223(10) 0.9005(15) 0.089(7) Uani d PD 0.189(17) 1 B 2
    C C18A 0.134(10) -0.0214(14) 0.934(3) 0.156(7) Uani d PDU 0.189(17) 1 B 2
    H H18D 0.2131 -0.0324 0.9952 0.234 Uiso calc PR 0.189(17) 1 B 2
    H H18E 0.1376 -0.0486 0.8893 0.234 Uiso calc PR 0.189(17) 1 B 2
    H H18F -0.0517 -0.0112 0.9396 0.234 Uiso calc PR 0.189(17) 1 B 2
loop_
    _atom_site_aniso_label
    _atom_site_aniso_U_11
    _atom_site_aniso_U_22
    _atom_site_aniso_U_33
    _atom_site_aniso_U_12
    _atom_site_aniso_U_13
    _atom_site_aniso_U_23
    S1 0.0921(7) 0.0934(8) 0.0790(6) -0.0061(5) 0.0095(4) -0.0080(6)
    O2 0.119(2) 0.109(3) 0.0674(15) 0.0031(17) 0.0072(13) -0.0014(16)
    O3 0.148(3) 0.169(4) 0.119(3) -0.039(3) 0.023(2) 0.034(3)
    O4 0.163(4) 0.138(4) 0.153(3) -0.056(3) -0.003(3) 0.003(3)
    N1 0.092(2) 0.077(2) 0.0678(17) 0.0000(16) 0.0039(14) -0.0049(17)
    N2 0.0814(19) 0.078(2) 0.0622(16) 0.0074(15) 0.0006(13) -0.0056(16)
    N3 0.103(3) 0.103(3) 0.120(3) -0.006(2) -0.004(2) 0.024(3)
    C1 0.080(2) 0.073(3) 0.068(2) 0.0073(17) 0.0035(15) 0.001(2)
    C2 0.086(2) 0.083(3) 0.066(2) 0.012(2) -0.0007(17) 0.001(2)
    C3 0.088(2) 0.071(3) 0.068(2) 0.0111(19) 0.0005(16) 0.0045(19)
    C4 0.090(3) 0.085(3) 0.079(2) 0.010(2) 0.0033(19) 0.013(2)
    C5 0.092(3) 0.080(3) 0.092(3) 0.002(2) -0.002(2) 0.012(2)
    C6 0.117(3) 0.089(3) 0.088(3) -0.016(3) -0.006(2) 0.001(3)
    C7 0.116(3) 0.091(3) 0.071(2) -0.007(2) 0.003(2) -0.004(2)
    C8 0.090(2) 0.072(3) 0.073(2) 0.0019(19) 0.0002(17) 0.001(2)
    C9 0.082(2) 0.086(3) 0.067(2) 0.004(2) 0.0031(16) -0.007(2)
    C10 0.095(3) 0.115(4) 0.085(3) 0.009(2) -0.010(2) -0.016(3)
    C11 0.111(4) 0.161(6) 0.098(3) -0.008(4) -0.015(3) -0.030(4)
    C12 0.129(4) 0.137(6) 0.108(4) -0.031(4) 0.012(3) -0.049(4)
    C13 0.136(4) 0.095(4) 0.130(4) 0.000(3) 0.016(3) -0.038(3)
    C14 0.104(3) 0.095(4) 0.100(3) 0.006(3) -0.008(2) -0.026(3)
    C15 0.100(3) 0.093(3) 0.076(2) 0.003(2) 0.0171(19) -0.008(2)
    C16 0.082(2) 0.094(3) 0.085(2) -0.001(2) 0.0058(19) -0.007(2)
    C17 0.092(3) 0.102(4) 0.083(3) -0.011(2) 0.005(2) -0.009(3)
    O1 0.089(5) 0.119(7) 0.110(6) -0.015(5) -0.006(6) -0.006(5)
    O5 0.132(6) 0.111(4) 0.109(4) -0.017(4) -0.014(4) 0.020(3)
    C18 0.229(11) 0.110(6) 0.130(7) -0.069(7) 0.011(6) 0.006(5)
    C17A 0.092(3) 0.102(4) 0.083(3) -0.011(2) 0.005(2) -0.009(3)
    O1A 0.10(3) 0.14(3) 0.10(2) -0.05(2) 0.028(16) -0.02(2)
    O5A 0.083(15) 0.101(15) 0.082(12) -0.005(11) -0.005(9) 0.027(10)
    C18A 0.226(15) 0.103(11) 0.137(12) -0.061(11) 0.004(11) -0.006(11)
_geom_special_details
;
All e.s.d.'s (except the e.s.d. in the dihedral angle between two l.s. planes)
are estimated using the full covariance matrix. The cell e.s.d.'s are taken
into account individually in the estimation of e.s.d.'s in distances, angles
and torsion angles; correlations between e.s.d.'s in cell parameters are only
used when they are defined by crystal symmetry. An approximate (isotropic)
treatment of cell e.s.d.'s is used for estimating e.s.d.'s involving l.s.
planes.
;
loop_
    _geom_bond_atom_site_label_1
    _geom_bond_atom_site_label_2
    _geom_bond_site_symmetry_2
    _geom_bond_distance
    _geom_bond_publ_flag
    S1 C1 . 1.752(4) ?
    S1 C15 . 1.803(4) ?
    O2 C2 . 1.231(4) ?
    O3 N3 . 1.207(5) ?
    O4 N3 . 1.212(5) ?
    N1 C1 . 1.291(4) ?
    N1 C8 . 1.382(5) ?
    N2 C2 . 1.393(5) ?
    N2 C1 . 1.394(4) ?
    N2 C9 . 1.451(5) ?
    N3 C5 . 1.470(6) ?
    C2 C3 . 1.440(5) ?
    C3 C8 . 1.386(5) ?
    C3 C4 . 1.393(5) ?
    C4 C5 . 1.369(5) ?
    C4 H4A . 0.9300 ?
    C5 C6 . 1.367(6) ?
    C6 C7 . 1.361(6) ?
    C6 H6A . 0.9300 ?
    C7 C8 . 1.412(5) ?
    C7 H7A . 0.9300 ?
    C9 C14 . 1.367(6) ?
    C9 C10 . 1.371(5) ?
    C10 C11 . 1.385(7) ?
    C10 H10A . 0.9300 ?
    C11 C12 . 1.348(7) ?
    C11 H11A . 0.9300 ?
    C12 C13 . 1.374(7) ?
    C12 H12A . 0.9300 ?
    C13 C14 . 1.364(6) ?
    C13 H13A . 0.9300 ?
    C14 H14A . 0.9300 ?
    C15 C16 . 1.519(5) ?
    C15 H15A . 0.9700 ?
    C15 H15B . 0.9700 ?
    C16 C17 . 1.489(6) ?
    C16 H16A . 0.9700 ?
    C16 H16B . 0.9700 ?
    C17 O1 . 1.204(7) ?
    C17 O5 . 1.342(6) ?
    O5 C18 . 1.494(8) ?
    C18 H18A . 0.9600 ?
    C18 H18B . 0.9600 ?
    C18 H18C . 0.9600 ?
    O5A C18A . 1.496(9) ?
    C18A H18D . 0.9600 ?
    C18A H18E . 0.9600 ?
    C18A H18F . 0.9600 ?
loop_
    _geom_angle_atom_site_label_1
    _geom_angle_atom_site_label_2
    _geom_angle_atom_site_label_3
    _geom_angle_site_symmetry_1
    _geom_angle_site_symmetry_3
    _geom_angle
    _geom_angle_publ_flag
    C1 S1 C15 . . 101.0(2) ?
    C1 N1 C8 . . 117.8(3) ?
    C2 N2 C1 . . 120.5(3) ?
    C2 N2 C9 . . 118.3(3) ?
    C1 N2 C9 . . 121.2(3) ?
    O3 N3 O4 . . 124.1(5) ?
    O3 N3 C5 . . 117.6(5) ?
    O4 N3 C5 . . 118.3(5) ?
    N1 C1 N2 . . 124.0(4) ?
    N1 C1 S1 . . 121.9(3) ?
    N2 C1 S1 . . 114.1(3) ?
    O2 C2 N2 . . 120.1(4) ?
    O2 C2 C3 . . 124.3(4) ?
    N2 C2 C3 . . 115.5(3) ?
    C8 C3 C4 . . 120.3(4) ?
    C8 C3 C2 . . 119.1(4) ?
    C4 C3 C2 . . 120.6(3) ?
    C5 C4 C3 . . 118.9(4) ?
    C5 C4 H4A . . 120.6 ?
    C3 C4 H4A . . 120.6 ?
    C6 C5 C4 . . 122.3(4) ?
    C6 C5 N3 . . 119.1(4) ?
    C4 C5 N3 . . 118.6(4) ?
    C7 C6 C5 . . 119.2(4) ?
    C7 C6 H6A . . 120.4 ?
    C5 C6 H6A . . 120.4 ?
    C6 C7 C8 . . 120.8(4) ?
    C6 C7 H7A . . 119.6 ?
    C8 C7 H7A . . 119.6 ?
    N1 C8 C3 . . 122.4(3) ?
    N1 C8 C7 . . 119.0(3) ?
    C3 C8 C7 . . 118.6(4) ?
    C14 C9 C10 . . 120.8(4) ?
    C14 C9 N2 . . 119.7(3) ?
    C10 C9 N2 . . 119.5(4) ?
    C9 C10 C11 . . 118.4(5) ?
    C9 C10 H10A . . 120.8 ?
    C11 C10 H10A . . 120.8 ?
    C12 C11 C10 . . 120.8(5) ?
    C12 C11 H11A . . 119.6 ?
    C10 C11 H11A . . 119.6 ?
    C11 C12 C13 . . 120.3(5) ?
    C11 C12 H12A . . 119.9 ?
    C13 C12 H12A . . 119.9 ?
    C14 C13 C12 . . 119.7(5) ?
    C14 C13 H13A . . 120.1 ?
    C12 C13 H13A . . 120.1 ?
    C13 C14 C9 . . 120.0(4) ?
    C13 C14 H14A . . 120.0 ?
    C9 C14 H14A . . 120.0 ?
    C16 C15 S1 . . 112.3(3) ?
    C16 C15 H15A . . 109.1 ?
    S1 C15 H15A . . 109.1 ?
    C16 C15 H15B . . 109.1 ?
    S1 C15 H15B . . 109.1 ?
    H15A C15 H15B . . 107.9 ?
    C17 C16 C15 . . 113.6(4) ?
    C17 C16 H16A . . 108.8 ?
    C15 C16 H16A . . 108.8 ?
    C17 C16 H16B . . 108.8 ?
    C15 C16 H16B . . 108.8 ?
    H16A C16 H16B . . 107.7 ?
    O1 C17 O5 . . 124.8(11) ?
    O1 C17 C16 . . 125.5(11) ?
    O5 C17 C16 . . 109.6(5) ?
    C17 O5 C18 . . 114.9(7) ?
    O5 C18 H18A . . 109.5 ?
    O5 C18 H18B . . 109.5 ?
    H18A C18 H18B . . 109.5 ?
    O5 C18 H18C . . 109.5 ?
    H18A C18 H18C . . 109.5 ?
    H18B C18 H18C . . 109.5 ?
    O5A C18A H18D . . 109.5 ?
    O5A C18A H18E . . 109.5 ?
    H18D C18A H18E . . 109.5 ?
    O5A C18A H18F . . 109.5 ?
    H18D C18A H18F . . 109.5 ?
    H18E C18A H18F . . 109.5 ?
loop_
    _geom_torsion_atom_site_label_1
    _geom_torsion_atom_site_label_2
    _geom_torsion_atom_site_label_3
    _geom_torsion_atom_site_label_4
    _geom_torsion_site_symmetry_1
    _geom_torsion_site_symmetry_2
    _geom_torsion_site_symmetry_3
    _geom_torsion_site_symmetry_4
    _geom_torsion
    _geom_torsion_publ_flag
    C8 N1 C1 N2 . . . . 0.6(5) ?
    C8 N1 C1 S1 . . . . -177.5(3) ?
    C2 N2 C1 N1 . . . . -7.6(5) ?
    C9 N2 C1 N1 . . . . 170.2(3) ?
    C2 N2 C1 S1 . . . . 170.6(3) ?
    C9 N2 C1 S1 . . . . -11.6(4) ?
    C15 S1 C1 N1 . . . . 0.6(4) ?
    C15 S1 C1 N2 . . . . -177.6(3) ?
    C1 N2 C2 O2 . . . . -173.2(3) ?
    C9 N2 C2 O2 . . . . 9.0(5) ?
    C1 N2 C2 C3 . . . . 9.3(5) ?
    C9 N2 C2 C3 . . . . -168.6(3) ?
    O2 C2 C3 C8 . . . . 177.8(4) ?
    N2 C2 C3 C8 . . . . -4.8(5) ?
    O2 C2 C3 C4 . . . . -4.7(6) ?
    N2 C2 C3 C4 . . . . 172.7(3) ?
    C8 C3 C4 C5 . . . . 0.2(6) ?
    C2 C3 C4 C5 . . . . -177.3(3) ?
    C3 C4 C5 C6 . . . . 0.6(6) ?
    C3 C4 C5 N3 . . . . 178.7(3) ?
    O3 N3 C5 C6 . . . . -179.5(5) ?
    O4 N3 C5 C6 . . . . 1.7(7) ?
    O3 N3 C5 C4 . . . . 2.3(6) ?
    O4 N3 C5 C4 . . . . -176.5(4) ?
    C4 C5 C6 C7 . . . . -1.3(7) ?
    N3 C5 C6 C7 . . . . -179.4(4) ?
    C5 C6 C7 C8 . . . . 1.2(7) ?
    C1 N1 C8 C3 . . . . 4.1(6) ?
    C1 N1 C8 C7 . . . . -174.9(3) ?
    C4 C3 C8 N1 . . . . -179.4(3) ?
    C2 C3 C8 N1 . . . . -1.9(6) ?
    C4 C3 C8 C7 . . . . -0.3(6) ?
    C2 C3 C8 C7 . . . . 177.2(3) ?
    C6 C7 C8 N1 . . . . 178.7(4) ?
    C6 C7 C8 C3 . . . . -0.4(6) ?
    C2 N2 C9 C14 . . . . 103.2(4) ?
    C1 N2 C9 C14 . . . . -74.6(5) ?
    C2 N2 C9 C10 . . . . -74.9(5) ?
    C1 N2 C9 C10 . . . . 107.2(4) ?
    C14 C9 C10 C11 . . . . 2.4(7) ?
    N2 C9 C10 C11 . . . . -179.5(4) ?
    C9 C10 C11 C12 . . . . -1.0(8) ?
    C10 C11 C12 C13 . . . . -1.0(9) ?
    C11 C12 C13 C14 . . . . 1.7(8) ?
    C12 C13 C14 C9 . . . . -0.3(8) ?
    C10 C9 C14 C13 . . . . -1.7(7) ?
    N2 C9 C14 C13 . . . . -179.8(4) ?
    C1 S1 C15 C16 . . . . -114.3(3) ?
    S1 C15 C16 C17 . . . . -65.9(4) ?
    C15 C16 C17 O1 . . . . -3.1(14) ?
    C15 C16 C17 O5 . . . . 173.2(6) ?
    O1 C17 O5 C18 . . . . -3.9(15) ?
    C16 C17 O5 C18 . . . . 179.8(6) ?
loop_
    _geom_hbond_atom_site_label_D
    _geom_hbond_atom_site_label_H
    _geom_hbond_atom_site_label_A
    _geom_hbond_site_symmetry_A
    _geom_hbond_distance_DH
    _geom_hbond_distance_HA
    _geom_hbond_distance_DA
    _geom_hbond_angle_DHA
    _geom_hbond_publ_flag
    C6 H6A O2 4_666 0.93 2.56 3.142(5) 120.7 yes
    C10 H10A O2 1_455 0.9300 2.3900 3.167(5) 140.00 yes
_iucr_refine_instructions_details
;
TITL  A1         P2(1)/n      R = 0.07
CELL  1.54178    4.9146   26.5065   14.0900    90.000    94.645    90.000
ZERR        4    0.0003    0.0018    0.0009     0.000     0.004     0.000
LATT   1
SYMM     0.50000 - X ,    0.50000 + Y ,    0.50000 - Z
SFAC  C  H  N  O  S
UNIT    72   60  12  20   4
TEMP    23
L.S. 10
FMAP 2
PLAN  20
EQIV $1 1/2+x,1/2-y,1/2+z
HTAB C6 O2_$1
EXYZ C17 C17A
EADP C17 C17A
SADI 0.005 C17 O1 C17A O1A
SADI 0.005 C17 O5 C17A O5A
SADI 0.005 C18 O5 C18A O5A
SIMU 0.005 C18 C18A
ACTA
BOND $H
CONF
WGHT      0.0825      0.1932
EXTI    0.002976
FVAR       0.71271   0.81129
S1    5    0.382995    0.121462    0.637820    11.00000    0.09209    0.09337 =
         0.07903   -0.00797    0.00948   -0.00610
O2    4    0.868821    0.195813    0.381410    11.00000    0.11850    0.10872 =
         0.06739   -0.00139    0.00722    0.00308
O3    4    1.516844    0.336882    0.449001    11.00000    0.14760    0.16851 =
         0.11850    0.03409    0.02254   -0.03867
O4    4    1.600668    0.364222    0.591018    11.00000    0.16269    0.13757 =
         0.15321    0.00322   -0.00296   -0.05579
N1    3    0.730936    0.198605    0.661482    11.00000    0.09166    0.07724 =
         0.06775   -0.00494    0.00390    0.00000
N2    3    0.682688    0.160719    0.508569    11.00000    0.08144    0.07800 =
         0.06216   -0.00561    0.00061    0.00744
N3    3    1.479914    0.337036    0.532644    11.00000    0.10281    0.10303 =
         0.12017    0.02414   -0.00379   -0.00604
C1    1    0.624539    0.164989    0.603442    11.00000    0.07976    0.07299 =
         0.06814    0.00055    0.00346    0.00726
C2    1    0.839519    0.197211    0.467323    11.00000    0.08604    0.08322 =
         0.06551    0.00121   -0.00071    0.01193
C3    1    0.967632    0.233737    0.532122    11.00000    0.08789    0.07143 =
         0.06763    0.00445    0.00048    0.01112
C4    1    1.153443    0.268468    0.500964    11.00000    0.08958    0.08525 =
         0.07926    0.01261    0.00330    0.01042
AFIX  43
H4A   2    1.191166    0.269417    0.437366    11.00000   -1.20000
AFIX   0
C5    1    1.279621    0.301189    0.565568    11.00000    0.09191    0.07964 =
         0.09208    0.01232   -0.00243    0.00202
C6    1    1.231439    0.300660    0.659779    11.00000    0.11687    0.08854 =
         0.08758    0.00081   -0.00588   -0.01585
AFIX  43
H6A   2    1.322945    0.322898    0.702294    11.00000   -1.20000
AFIX   0
C7    1    1.047882    0.267182    0.690586    11.00000    0.11555    0.09104 =
         0.07075   -0.00407    0.00270   -0.00691
AFIX  43
H7A   2    1.011709    0.267060    0.754359    11.00000   -1.20000
AFIX   0
C8    1    0.911749    0.232646    0.626921    11.00000    0.08997    0.07249 =
         0.07272    0.00119    0.00018    0.00185
C9    1    0.590582    0.117559    0.451375    11.00000    0.08181    0.08552 =
         0.06723   -0.00690    0.00306    0.00439
C10   1    0.381095    0.123258    0.381863    11.00000    0.09507    0.11465 =
         0.08473   -0.01571   -0.00966    0.00896
AFIX  43
H10A  2    0.298450    0.154490    0.370642    11.00000   -1.20000
AFIX   0
C11   1    0.295480    0.081400    0.328755    11.00000    0.11071    0.16099 =
         0.09751   -0.02972   -0.01478   -0.00807
AFIX  43
H11A  2    0.151644    0.084430    0.281989    11.00000   -1.20000
AFIX   0
C12   1    0.418128    0.036302    0.344023    11.00000    0.12867    0.13732 =
         0.10799   -0.04933    0.01170   -0.03149
AFIX  43
H12A  2    0.356701    0.008396    0.308458    11.00000   -1.20000
AFIX   0
C13   1    0.633434    0.031390    0.411885    11.00000    0.13613    0.09456 =
         0.12957   -0.03806    0.01621   -0.00028
AFIX  43
H13A  2    0.720757    0.000448    0.421171    11.00000   -1.20000
AFIX   0
C14   1    0.718571    0.072086    0.465579    11.00000    0.10397    0.09534 =
         0.10043   -0.02570   -0.00771    0.00554
AFIX  43
H14A  2    0.863634    0.068900    0.511835    11.00000   -1.20000
AFIX   0
C15   1    0.352591    0.140219    0.759524    11.00000    0.10018    0.09266 =
         0.07552   -0.00820    0.01714    0.00269
AFIX  23
H15A  2    0.455508    0.171032    0.772389    11.00000   -1.20000
H15B  2    0.162538    0.147287    0.768190    11.00000   -1.20000
AFIX   0
C16   1    0.456012    0.099927    0.830182    11.00000    0.08247    0.09374 =
         0.08489   -0.00694    0.00577   -0.00122
AFIX  23
H16A  2    0.642738    0.091562    0.818793    11.00000   -1.20000
H16B  2    0.457210    0.113561    0.894101    11.00000   -1.20000
AFIX   0
PART   1
C17   1    0.289499    0.052915    0.824562    21.00000    0.09196    0.10166 =
         0.08346   -0.00914    0.00455   -0.01116
O1    4    0.084645    0.046402    0.773201    21.00000    0.08937    0.11868 =
         0.10977   -0.00572   -0.00639   -0.01463
O5    4    0.411569    0.017588    0.881447    21.00000    0.13160    0.11061 =
         0.10930    0.02013   -0.01368   -0.01703
C18   1    0.263763   -0.031628    0.882615    21.00000    0.22933    0.10992 =
         0.13046    0.00641    0.01100   -0.06939
AFIX 133
H18A  2    0.368983   -0.055117    0.922349    21.00000   -1.50000
H18B  2    0.238082   -0.044747    0.819014    21.00000   -1.50000
H18C  2    0.089240   -0.026646    0.907232    21.00000   -1.50000
AFIX   0
PART   2
C17A  1    0.289499    0.052915    0.824562   -21.00000    0.09196    0.10166 =
         0.08346   -0.00914    0.00455   -0.01116
O1A   4    0.119661    0.048457    0.758542   -21.00000    0.10462    0.14190 =
         0.10269   -0.01534    0.02831   -0.05289
O5A   4    0.293276    0.022284    0.900516   -21.00000    0.08296    0.10081 =
         0.08181    0.02722   -0.00542   -0.00543
C18A  1    0.133784   -0.021363    0.934167   -21.00000    0.22647    0.10281 =
         0.13714   -0.00625    0.00421   -0.06145
AFIX 133
H18D  2    0.213148   -0.032363    0.995168   -21.00000   -1.50000
H18E  2    0.137599   -0.048559    0.889299   -21.00000   -1.50000
H18F  2   -0.051748   -0.011176    0.939629   -21.00000   -1.50000
PART   0
HKLF 4
REM   A1         P2(1)/n      R = 0.07
REM R1 =  0.0638 for   1861 Fo > 4sig(Fo)  and  0.1142 for all   3382 data
REM    273 parameters refined using      9 restraints
END
WGHT      0.0825      0.1932
REM Highest difference peak  0.238,  deepest hole -0.155,  1-sigma level  0.042
Q1    1   0.0870 -0.0210  0.9821  11.00000  0.05    0.24
Q2    1   0.2454 -0.0202  0.8968  11.00000  0.05    0.18
Q3    1   0.4274 -0.0652  0.9002  11.00000  0.05    0.17
Q4    1   0.3197 -0.0642  0.8803  11.00000  0.05    0.16
Q5    1   0.1076 -0.0351  0.8377  11.00000  0.05    0.14
Q6    1   0.6034  0.2003  0.7163  11.00000  0.05    0.13
Q7    1   0.1930  0.0762  0.7022  11.00000  0.05    0.13
Q8    1   0.3603  0.1555  0.6025  11.00000  0.05    0.13
Q9    1   0.3203 -0.0034  0.7362  11.00000  0.05    0.12
Q10   1   0.6101  0.1412  0.4839  11.00000  0.05    0.12
Q11   1   0.6030  0.1896  0.4846  11.00000  0.05    0.11
Q12   1   0.3629  0.0964  0.4234  11.00000  0.05    0.11
Q13   1   0.1721  0.1175  0.2533  11.00000  0.05    0.11
Q14   1   1.4437  0.3781  0.5484  11.00000  0.05    0.11
Q15   1   1.0722  0.2334  0.5216  11.00000  0.05    0.11
Q16   1   1.5938  0.4197  0.5341  11.00000  0.05    0.11
Q17   1   1.4483  0.3198  0.7063  11.00000  0.05    0.11
Q18   1   0.5174  0.0831  0.5932  11.00000  0.05    0.11
Q19   1   1.0376  0.2140  0.5830  11.00000  0.05    0.11
Q20   1   1.0069  0.2400  0.6541  11.00000  0.05    0.11
;
