# Supplementary material for: Methyl 3-[(6-nitro-4-oxo-3-phenyl-3,4-di­hydro­quinazolin-2-yl)sulfan­yl]propano­ate
Source: Acta Crystallogr Sect E Struct Rep Online. 2013 Jun 19;69(Pt 7):o1111. doi: 10.1107/S1600536813016127 (PMC3770384; doi:10.1107/S1600536813016127)
Supplement: Supplementary file 2 [file e-69-o1111-Isup2.hkl]

# 
# h,k,l, Fc-squared, Fo-squared, sigma(Fo-squared) and status flag 
# 
data_I
_shelx_title '  A1         P2(1)/n      R = 0.07' 
_shelx_refln_list_code          4 
_shelx_F_calc_maximum      146.75 
_exptl_crystal_F_000       800.00 
_reflns_d_resolution_high  0.8213 
 
loop_ 
 _symmetry_equiv_pos_as_xyz 
 'x, y, z' 
 '-x+1/2, y+1/2, -z+1/2' 
 '-x, -y, -z' 
 'x-1/2, -y-1/2, z-1/2' 
 
_cell_length_a     4.9146 
_cell_length_b    26.5065 
_cell_length_c    14.0900 
_cell_angle_alpha  90.000 
_cell_angle_beta   94.645 
_cell_angle_gamma  90.000 
 
_shelx_F_squared_multiplier     1.000 
 
loop_ 
 _refln_index_h 
 _refln_index_k 
 _refln_index_l 
 _refln_F_squared_calc 
 _refln_F_squared_meas 
 _refln_F_squared_sigma 
 _refln_observed_status 
   2   0   0       28.99       26.94      4.04 o 
   1   1   0     5587.27     5174.16    150.77 o 
   2   1   0      690.20      616.79     24.37 o 
   3   1   0      870.81      877.35     34.65 o 
   4   1   0       17.60       19.63     14.70 o 
   0   2   0     4112.84     3654.31     93.42 o 
   1   2   0       60.38       85.76      3.66 o 
   2   2   0       17.16       20.63      2.47 o 
   3   2   0      832.07      798.93     44.97 o 
   4   2   0        6.36       11.21      4.76 o 
   1   3   0      775.03      635.80     15.92 o 
   2   3   0      206.69      183.14      8.39 o 
   3   3   0      341.80      301.57     26.81 o 
   4   3   0       10.96       26.78      5.21 o 
   0   4   0     1789.14     1403.89     37.02 o 
   1   4   0    16984.69    18324.64    445.24 o 
   2   4   0      154.18      129.77      6.20 o 
   3   4   0       44.74       42.41      5.87 o 
   4   4   0      122.96      145.34      8.65 o 
   5   4   0        1.58        3.16      3.89 o 
   1   5   0     5063.78     5486.86    134.97 o 
   2   5   0       96.17       90.01      6.14 o 
   3   5   0       90.42       90.82     12.91 o 
   4   5   0        2.04        3.65      4.28 o 
   5   5   0       10.08       -2.81      3.75 o 
   0   6   0     2850.46     2846.05     74.31 o 
   1   6   0    16339.28    18768.35    402.61 o 
   2   6   0       47.36       69.17      6.22 o 
   3   6   0       53.55       65.16      8.54 o 
   4   6   0        5.06        1.89      4.19 o 
   5   6   0        8.13        5.61      3.04 o 
   1   7   0     1267.27     1134.53     26.39 o 
   2   7   0      531.74      538.36     21.94 o 
   3   7   0      311.69      274.29     36.38 o 
   4   7   0       12.68       14.65      4.33 o 
   5   7   0       35.72       33.31      4.85 o 
   0   8   0       81.12       68.93      3.52 o 
   1   8   0     1796.20     1650.74     37.18 o 
   2   8   0     2665.95     2847.66    143.99 o 
   3   8   0       43.31       35.44      5.69 o 
   4   8   0      207.82      220.89     12.99 o 
   5   8   0        2.13        2.04      2.66 o 
   1   9   0     3514.65     3294.64     72.68 o 
   2   9   0       21.48       21.32      5.86 o 
   3   9   0       64.39       68.72      6.60 o 
   4   9   0        6.74       12.37      3.77 o 
   5   9   0       16.90       15.78      2.96 o 
   0  10   0      469.62      417.45     16.63 o 
   1  10   0     1172.30     1068.76     25.76 o 
   2  10   0      502.05      471.53     23.53 o 
   3  10   0       88.88       89.05     10.21 o 
   4  10   0       10.93        9.45      3.88 o 
   5  10   0       13.90       15.37      5.59 o 
   1  11   0       53.29       55.27      3.83 o 
   2  11   0     1955.65     1978.80     89.85 o 
   3  11   0      209.44      219.98     11.91 o 
   4  11   0        3.34       11.34      4.18 o 
   5  11   0        0.05       -0.54      2.38 o 
   0  12   0     2947.28     2749.30    164.19 o 
   1  12   0      312.16      276.07     10.22 o 
   2  12   0      213.21      209.03     26.88 o 
   3  12   0      216.76      191.17     12.93 o 
   4  12   0      110.60      109.20      7.54 o 
   5  12   0        2.76        2.48      2.17 o 
   1  13   0      538.19      483.54     25.74 o 
   2  13   0       98.62      101.48     22.20 o 
   3  13   0       81.20       89.56      4.60 o 
   4  13   0       31.86       41.01      4.81 o 
   5  13   0       10.99        4.66      2.08 o 
   0  14   0      366.62      339.34     41.73 o 
   1  14   0      180.49      175.26      9.19 o 
   2  14   0      240.66      211.68     30.89 o 
   3  14   0      425.88      352.00     12.14 o 
   4  14   0        9.71       10.36      3.25 o 
   5  14   0        4.94        4.20      2.89 o 
   1  15   0       36.38       26.51     10.52 o 
   2  15   0       74.05       45.94     19.11 o 
   3  15   0       57.36       51.43      5.20 o 
   4  15   0       15.14       17.76      2.85 o 
   5  15   0        0.06        0.99      2.04 o 
   0  16   0       56.82       49.65     14.59 o 
   1  16   0       64.68       54.18     12.57 o 
   2  16   0       43.15       40.38      7.63 o 
   3  16   0       80.52       82.94      9.54 o 
   4  16   0       16.62       20.29      2.87 o 
   5  16   0        1.14        0.92      1.62 o 
   1  17   0       81.63       66.74     13.58 o 
   2  17   0      383.19      320.83     12.24 o 
   3  17   0       95.25       86.02      7.06 o 
   4  17   0       11.54        8.78      2.59 o 
   5  17   0        3.76        0.61      2.12 o 
   0  18   0        8.25        2.28     21.62 o 
   1  18   0       79.85       33.50     17.36 o 
   2  18   0      300.19      249.59     24.76 o 
   3  18   0        1.15        2.96      2.92 o 
   4  18   0        2.62       -1.04      1.98 o 
   2  19   0       10.11       14.54      4.98 o 
   3  19   0        1.83        6.00      2.95 o 
   4  19   0        5.17        3.52      2.72 o 
   1  20   0        3.80        2.43     11.74 o 
   2  20   0       61.25       67.40      6.91 o 
   3  20   0        2.32        0.15      3.37 o 
   4  20   0       18.86       20.09      2.99 o 
   1  21   0      199.23      182.62     14.74 o 
   2  21   0        1.12       -5.88      5.88 o 
   3  21   0       48.18       49.10      5.41 o 
   4  21   0        0.10        1.80      1.89 o 
   0  22   0      154.29      169.15     18.82 o 
   1  22   0       70.70       92.10      9.66 o 
   2  22   0       31.34       33.90      7.95 o 
   3  22   0       10.54        9.69      3.02 o 
   4  22   0        0.15        3.88      1.71 o 
   1  23   0        3.22        2.62      9.82 o 
   2  23   0        0.21        1.23      4.88 o 
   3  23   0        3.81        6.45      3.60 o 
   4  23   0        0.16        0.94      1.86 o 
   0  24   0       17.03       32.72     11.02 o 
   1  24   0      273.77      290.37     21.46 o 
   2  24   0        1.74       -0.48      3.71 o 
   3  24   0        0.19       -1.06      2.95 o 
   1  25   0        4.12       -1.36      6.62 o 
   2  25   0        0.00       -7.52     21.81 o 
   3  25   0       16.56       78.78     29.44 o 
   0  26   0      167.24      152.84     19.72 o 
   1  26   0        8.49        8.91      6.90 o 
   2  26   0        0.20        5.18      7.61 o 
   3  26   0        1.45        2.69      6.47 o 
   1  27   0        1.54        9.84      6.43 o 
   2  27   0        7.86        5.83      7.11 o 
   3  27   0        2.57       -1.03      6.17 o 
   0  28   0      228.81      327.95     31.08 o 
   1  28   0       10.38       16.87      6.53 o 
   2  28   0        0.01        4.27      6.84 o 
   1  29   0        3.68        1.62      6.35 o 
   2  29   0        0.67        8.61      6.09 o 
   0  30   0       54.41       52.97     10.08 o 
   1  30   0        1.81        5.86      7.52 o 
   2  30   0        0.86        5.53      5.56 o 
   1  31   0        0.11        0.72      6.89 o 
  -3   0   1      892.52      863.37     48.33 o 
  -1   0   1      217.38      187.51     11.06 o 
   1   0   1    21534.70    25154.92    874.17 o 
  -3   1   1      720.24      723.09     31.88 o 
  -2   1   1     1329.01     1288.01     40.49 o 
  -1   1   1      227.16      200.21      8.26 o 
   0   1   1     1570.93     1064.44     22.51 o 
   1   1   1     2238.22     2086.56     46.42 o 
   2   1   1       97.13      117.11      6.05 o 
   3   1   1       62.31       89.98      8.58 o 
   4   1   1      108.23      101.22      8.39 o 
  -4   2   1       14.73       38.93     15.34 o 
  -3   2   1      144.83      152.31      8.40 o 
  -2   2   1     1324.55     1280.78     39.57 o 
  -1   2   1       79.01       73.23      3.93 o 
   0   2   1     1769.96     1632.31     45.00 o 
   1   2   1     4094.90     4509.50    112.40 o 
   2   2   1       50.92       49.36      5.10 o 
   3   2   1        6.74        9.06      3.67 o 
   4   2   1       78.87       86.01      9.25 o 
  -4   3   1      395.47      390.51     20.23 o 
  -3   3   1      235.15      264.36     15.16 o 
  -2   3   1     1654.44     1518.66     47.15 o 
  -1   3   1      671.01      628.85     15.02 o 
   0   3   1     2352.94     2965.77     81.72 o 
   1   3   1     2179.67     1941.31     48.72 o 
   2   3   1      257.40      232.86     12.15 o 
   3   3   1       32.10       30.22      5.06 o 
   4   3   1       46.97       57.67      9.99 o 
   5   3   1        0.19        1.27      3.53 o 
  -4   4   1        2.42        0.79      3.60 o 
  -3   4   1      560.95      550.72     32.15 o 
  -2   4   1      109.88      111.63      5.34 o 
  -1   4   1    16999.01    18746.25    402.92 o 
   0   4   1      390.14      304.06      7.54 o 
   1   4   1    13137.40    13702.95    321.02 o 
   2   4   1      796.54      829.33     32.38 o 
   3   4   1       15.39       17.43      4.43 o 
   4   4   1        0.21       -1.06      6.33 o 
   5   4   1       12.88        6.40      3.91 o 
  -5   5   1        3.26        2.93      3.20 o 
  -4   5   1        3.66        6.32      5.59 o 
  -3   5   1       26.74       22.35      4.99 o 
  -2   5   1     1330.57     1349.20     38.97 o 
  -1   5   1     4831.69     4601.45     99.71 o 
   0   5   1     1782.24     1900.81     38.50 o 
   1   5   1     8707.49     9811.89    217.85 o 
   2   5   1      516.26      495.53     18.15 o 
   3   5   1      133.00      151.84     14.15 o 
   4   5   1        0.36        4.96      3.44 o 
   5   5   1       37.97       31.06      4.84 o 
  -5   6   1        9.46        5.19      3.79 o 
  -4   6   1       79.35       85.30      6.78 o 
  -3   6   1       61.32       58.99      7.48 o 
  -2   6   1        4.83       24.05      7.17 o 
  -1   6   1     3431.70     3752.51     81.57 o 
   0   6   1     2565.46     2579.24     51.79 o 
   1   6   1     8041.27     8817.95    215.82 o 
   2   6   1        8.95        5.26      2.86 o 
   3   6   1        2.49        0.07      3.78 o 
   4   6   1        5.72       14.53      4.22 o 
   5   6   1        0.04       -0.35      2.86 o 
  -5   7   1       74.94       71.05      5.23 o 
  -4   7   1       17.79       18.84      3.27 o 
  -3   7   1       57.32       64.86      8.04 o 
  -2   7   1     2034.01     2085.45     70.25 o 
  -1   7   1     4054.62     3939.72     86.34 o 
   0   7   1      733.14      686.90     13.27 o 
   1   7   1     1177.09     1144.74     27.67 o 
   2   7   1       58.67       64.23      9.48 o 
   3   7   1        6.06       -0.08      3.69 o 
   4   7   1       56.79       70.13      5.34 o 
   5   7   1        8.54        8.10      2.98 o 
  -5   8   1        8.79        4.54      2.94 o 
  -4   8   1        1.40        9.62      3.59 o 
  -3   8   1      323.98      328.58     38.94 o 
  -2   8   1     1820.04     1911.09     85.01 o 
  -1   8   1      130.64      156.64      8.43 o 
   0   8   1      474.97      354.84      8.28 o 
   1   8   1      155.38      174.24      6.74 o 
   2   8   1      722.58      704.26     25.80 o 
   3   8   1       41.63       40.90      8.25 o 
   4   8   1       18.45       23.28      4.14 o 
   5   8   1       35.70       36.30      3.62 o 
  -5   9   1        3.39        2.61      2.81 o 
  -4   9   1      114.35      119.65     10.32 o 
  -3   9   1       12.10       11.45      4.20 o 
  -2   9   1       50.61       39.33      5.25 o 
  -1   9   1       16.08       16.79      2.53 o 
   0   9   1      719.90      684.88     15.46 o 
   1   9   1      672.09      679.72     16.77 o 
   2   9   1     3921.45     3822.44    253.26 o 
   3   9   1       65.25       78.31     13.94 o 
   4   9   1       63.05       60.24      5.81 o 
   5   9   1        3.88        5.10      2.34 o 
  -5  10   1        0.15       14.08      5.29 o 
  -4  10   1       22.64       26.42      3.76 o 
  -3  10   1       21.23       19.74      4.76 o 
  -2  10   1      349.72      298.32     29.24 o 
  -1  10   1      706.11      551.77     16.78 o 
   0  10   1      211.28      160.24      5.60 o 
   1  10   1     1057.37     1038.84     23.95 o 
   2  10   1     1190.60      995.30     45.03 o 
   3  10   1      112.34      137.38     20.62 o 
   4  10   1       28.02       23.25      4.00 o 
   5  10   1        0.14       -1.75      2.27 o 
  -5  11   1        1.96        4.42      5.52 o 
  -4  11   1       12.16        4.19      3.27 o 
  -3  11   1       48.83       65.61      6.51 o 
  -2  11   1        2.21       -1.64      3.18 o 
  -1  11   1     2168.46     2291.94     87.26 o 
   0  11   1        0.25        2.51      2.03 o 
   1  11   1       27.88       36.59      3.59 o 
   2  11   1     1574.50     1567.75    100.62 o 
   3  11   1        7.10        6.41      6.02 o 
   4  11   1       15.82       19.49      3.77 o 
   5  11   1        0.01        0.82      2.40 o 
  -5  12   1        2.67        3.66      2.41 o 
  -4  12   1        3.52        3.21      3.16 o 
  -3  12   1       54.73       51.29      3.94 o 
  -2  12   1        1.10        9.49      3.79 o 
  -1  12   1      833.82      805.44     34.09 o 
   0  12   1      107.80      111.66      7.00 o 
   1  12   1     1867.44     1768.26     42.67 o 
   2  12   1      395.72      367.23     47.65 o 
   3  12   1       34.99       35.10      4.18 o 
   4  12   1       30.25       36.36      7.49 o 
   5  12   1       37.87       29.62      3.09 o 
  -5  13   1        0.01       -2.27      2.27 o 
  -4  13   1       42.87       42.06      3.75 o 
  -3  13   1        5.46        7.05      3.81 o 
  -2  13   1      244.55      225.24     21.85 o 
  -1  13   1       47.41       33.85      4.39 o 
   0  13   1      558.96      457.06     16.79 o 
   1  13   1       88.24       98.89      6.69 o 
   2  13   1      111.39      125.89     26.96 o 
   3  13   1       98.92      102.66      5.37 o 
   4  13   1       84.15       96.91      5.54 o 
   5  13   1        1.30        1.66      2.09 o 
  -5  14   1        6.37        2.52      1.93 o 
  -4  14   1        1.46       -0.45      2.71 o 
  -3  14   1       20.04       26.69      3.26 o 
  -2  14   1      265.52      240.46     31.56 o 
  -1  14   1        9.25        6.04      3.87 o 
   0  14   1       27.93       25.55      6.50 o 
   1  14   1      262.09      255.04     18.08 o 
   2  14   1      659.67      605.32     82.17 o 
   3  14   1       18.79       18.17      3.82 o 
   4  14   1        2.43        5.24      2.68 o 
   5  14   1        1.68        4.18      1.92 o 
  -5  15   1        0.94       -0.81      2.32 o 
  -4  15   1        0.51       -1.34      2.58 o 
  -3  15   1        2.78       -0.36      2.62 o 
  -2  15   1        1.93        9.32      4.78 o 
  -1  15   1       48.32       32.65      9.01 o 
   0  15   1      205.81      169.87     19.46 o 
   1  15   1      137.19      104.30     22.10 o 
   2  15   1        1.07        5.62      3.88 o 
   3  15   1       37.62       43.95      3.98 o 
   4  15   1        6.91       11.47      2.66 o 
   5  15   1        3.39        3.01      1.83 o 
  -5  16   1        1.12       -1.56      1.56 o 
  -4  16   1        0.01       -0.21      2.48 o 
  -3  16   1       26.90       31.61      4.37 o 
  -2  16   1        8.75        5.68      4.79 o 
  -1  16   1      102.20       93.08     17.19 o 
   0  16   1      418.05      343.58     48.79 o 
   1  16   1      116.06       84.19     13.86 o 
   2  16   1       11.57       13.40     13.97 o 
   3  16   1        7.20        6.24      3.11 o 
   4  16   1       10.55       10.58      2.59 o 
   5  16   1        9.34        6.23      1.68 o 
  -5  17   1        1.95       -1.53      1.53 o 
  -4  17   1        8.24        6.70      2.56 o 
  -3  17   1        7.99        3.89      3.08 o 
  -2  17   1       44.31       49.93      6.11 o 
  -1  17   1      179.44      122.62     20.46 o 
   0  17   1      273.76      212.92     38.01 o 
   1  17   1      132.78      100.60     14.62 o 
   2  17   1      144.19      162.08      9.35 o 
   3  17   1       24.61       34.27      3.67 o 
   4  17   1        0.03        0.88      2.12 o 
   5  17   1        0.69        0.70      1.68 o 
  -4  18   1        1.61        3.57      2.48 o 
  -3  18   1        8.46       14.32      3.56 o 
  -2  18   1      101.26      105.98      8.52 o 
  -1  18   1      147.06      116.83     18.74 o 
   0  18   1       18.80       12.18      8.13 o 
   1  18   1       62.46       29.04     14.92 o 
   2  18   1      189.31      181.30     13.93 o 
   3  18   1        0.19        1.84      2.86 o 
   4  18   1       11.57        8.05      2.28 o 
  -4  19   1        0.92        0.75      1.96 o 
  -3  19   1        2.38        3.30      2.96 o 
  -2  19   1        5.66        6.76      4.05 o 
  -1  19   1       27.69       22.52     20.27 o 
   0  19   1       57.93       31.26     15.15 o 
   2  19   1      203.90      194.37     11.10 o 
   3  19   1       20.64       18.31      3.20 o 
   4  19   1       13.35        8.74      2.98 o 
  -4  20   1        0.44        3.00      1.89 o 
  -3  20   1       10.47        8.20      2.92 o 
  -2  20   1      118.03       91.45      6.54 o 
  -1  20   1       75.89       62.78     11.46 o 
   1  20   1       68.67       94.88      9.65 o 
   2  20   1      150.13      148.19      9.18 o 
   3  20   1       11.98        5.61      2.88 o 
   4  20   1        0.50       -1.56      1.90 o 
  -4  21   1       16.36       14.74      3.44 o 
  -3  21   1        0.70        6.49      2.92 o 
  -2  21   1       52.59       66.99      6.77 o 
  -1  21   1        0.13        1.57      5.80 o 
   0  21   1      128.22      107.95     10.79 o 
   1  21   1      182.60      179.59     13.25 o 
   2  21   1        7.85        4.82      8.48 o 
   3  21   1        0.01        1.05      3.03 o 
   4  21   1       10.75        6.90      1.96 o 
  -4  22   1        2.24       -0.44      1.87 o 
  -3  22   1       10.53        8.80      2.87 o 
  -2  22   1        2.73        5.74      4.85 o 
  -1  22   1       89.00       67.47     14.40 o 
   0  22   1        4.47       17.04     10.52 o 
   1  22   1      169.03      168.54     12.95 o 
   2  22   1        1.04        9.63      5.70 o 
   3  22   1        0.87        0.20      2.75 o 
   4  22   1        7.72        5.80      1.71 o 
  -4  23   1        1.55        0.59      2.79 o 
  -3  23   1        3.82        5.96      3.11 o 
  -2  23   1        1.43        1.86      4.40 o 
  -1  23   1        8.49       11.92      7.31 o 
   0  23   1        8.16       13.29      7.46 o 
   1  23   1        9.28       17.23      5.65 o 
   2  23   1        6.24       12.59      4.96 o 
   3  23   1        4.76        8.58      3.14 o 
   4  23   1        3.01        8.79      5.98 o 
  -4  24   1        0.03        8.91     12.61 o 
  -3  24   1        8.42        7.06      6.32 o 
  -2  24   1        3.26      -10.69     10.69 o 
  -1  24   1      145.81      140.59     16.51 o 
   0  24   1       29.64       44.93      8.28 o 
   1  24   1      155.08      169.11     17.90 o 
   2  24   1        0.07       -1.75      4.38 o 
   3  24   1        1.25        2.28      2.95 o 
  -3  25   1        0.20        7.80      6.70 o 
  -2  25   1        0.17       -4.03      7.06 o 
  -1  25   1       23.88       21.91      9.99 o 
   0  25   1      167.01      156.79     10.62 o 
   1  25   1        5.46        8.68      6.56 o 
   2  25   1        0.56       -8.77      8.77 o 
   3  25   1        1.79       -1.92      4.77 o 
  -3  26   1        0.77       -5.87      5.87 o 
  -2  26   1        3.13       15.48      8.28 o 
  -1  26   1        1.39       -4.84      8.02 o 
   0  26   1       16.05       18.55      6.49 o 
   1  26   1        0.13        7.27      6.25 o 
   2  26   1        4.91        5.08     21.10 o 
   3  26   1        0.38       -2.27     12.81 o 
  -3  27   1        0.74        5.56      5.94 o 
  -2  27   1        0.01        1.11      7.40 o 
  -1  27   1        0.21        6.61      8.72 o 
   0  27   1        0.88       13.15      6.97 o 
   1  27   1        2.43        5.49      5.97 o 
   2  27   1        0.70       -1.07      6.86 o 
   3  27   1        1.44        3.41      5.54 o 
  -2  28   1        2.27        1.78      6.96 o 
  -1  28   1        1.89       -1.84      7.94 o 
   0  28   1        0.35       10.92      6.67 o 
   1  28   1        0.17        3.61      5.29 o 
   2  28   1        1.79       -2.91      5.75 o 
  -2  29   1        0.60        1.48      6.90 o 
  -1  29   1        0.67        8.67      8.26 o 
   0  29   1        4.87        5.35      6.07 o 
   1  29   1        1.54        2.36      4.98 o 
   2  29   1        0.75        3.47      5.60 o 
  -2  30   1        0.01        0.57      5.61 o 
  -1  30   1        1.48        3.57      7.75 o 
   0  30   1        0.60        2.77      5.58 o 
   1  30   1       10.47       13.06      5.76 o 
   2  30   1        0.54       -1.27      4.74 o 
  -1  31   1        7.13        0.61      7.16 o 
   0  31   1        2.94        4.77      6.66 o 
   1  31   1        0.00        4.15      7.20 o 
  -2   0   2      687.31      756.64     28.94 o 
   0   0   2     5379.16     5488.32    153.35 o 
   2   0   2      364.48      362.70     21.10 o 
   4   0   2       42.05       34.07      5.22 o 
  -3   1   2      229.24      211.40     10.07 o 
  -2   1   2      855.38      841.93     23.19 o 
  -1   1   2      683.26      695.11     18.02 o 
   0   1   2     4298.37     4048.74     77.16 o 
   1   1   2     3666.73     3753.55     83.66 o 
   2   1   2      107.66      110.30      8.09 o 
   3   1   2        3.90        9.94      3.65 o 
   4   1   2       24.62       22.97      4.01 o 
  -4   2   2       35.29       47.18     10.07 o 
  -3   2   2      416.54      389.48     16.56 o 
  -2   2   2      171.86      164.03      7.08 o 
  -1   2   2     9827.10    10043.27    192.52 o 
   0   2   2     6528.95     5900.64    118.04 o 
   1   2   2     6176.35     6320.38    153.57 o 
   2   2   2       50.64       48.80      5.10 o 
   3   2   2        0.54        4.95      3.19 o 
   4   2   2        0.48        6.02      4.93 o 
   5   2   2       17.69        7.15      3.45 o 
  -4   3   2       94.51      112.95      7.85 o 
  -3   3   2      725.66      767.46     43.69 o 
  -2   3   2      267.20      264.31      9.97 o 
  -1   3   2     6135.41     6219.79    140.90 o 
   0   3   2     9985.88     9552.93    190.98 o 
   1   3   2     2244.59     1960.21     44.34 o 
   2   3   2      653.36      629.49     24.95 o 
   3   3   2      129.97      148.28     11.31 o 
   4   3   2       97.47      100.70      5.54 o 
   5   3   2        7.69        3.80      3.03 o 
  -4   4   2        4.82        4.17      3.36 o 
  -3   4   2      149.87      147.85     11.37 o 
  -2   4   2       15.01       20.89      2.64 o 
  -1   4   2     5405.81     5397.03    122.98 o 
   0   4   2       63.54       61.35      2.28 o 
   1   4   2     1485.76     1319.36     29.66 o 
   2   4   2      597.14      508.08     20.44 o 
   3   4   2      239.18      264.15     16.43 o 
   4   4   2        7.46       13.54      6.39 o 
   5   4   2        4.29        4.35      3.27 o 
  -5   5   2        0.30        4.85      4.94 o 
  -4   5   2      142.81      154.33      9.67 o 
  -3   5   2        0.30       -1.31      3.61 o 
  -2   5   2     1749.50     1904.57     63.27 o 
  -1   5   2     1586.71     1417.20     37.34 o 
   0   5   2     4314.11     3754.95     78.40 o 
   1   5   2     5898.24     6183.55    133.12 o 
   2   5   2      147.25      161.09      7.13 o 
   3   5   2       99.95       83.79     33.53 o 
   4   5   2        2.26        2.93      4.58 o 
   5   5   2        6.93        3.75      4.80 o 
  -5   6   2        6.78        2.67      3.47 o 
  -4   6   2        7.54        7.99      3.06 o 
  -3   6   2       42.16       41.64      6.60 o 
  -2   6   2     1755.40     1784.11     60.04 o 
  -1   6   2      881.14      814.29     25.67 o 
   0   6   2     2955.73     2829.52     55.86 o 
   1   6   2      270.68      296.86      8.27 o 
   2   6   2      188.21      195.73     13.01 o 
   3   6   2       63.50       68.24     16.15 o 
   4   6   2        0.46        6.93      3.09 o 
   5   6   2        1.26        1.67      3.56 o 
  -5   7   2        0.31       -0.50      3.24 o 
  -4   7   2      129.40      131.55      8.92 o 
  -3   7   2        9.87        9.81      4.43 o 
  -2   7   2       94.26      130.35     14.70 o 
  -1   7   2     2050.20     1939.76     58.94 o 
   0   7   2     2162.27     1939.22     40.23 o 
   1   7   2      807.07      820.17     16.97 o 
   2   7   2     1553.31     1523.59     51.58 o 
   3   7   2       29.18       31.77     11.87 o 
   4   7   2       59.23       66.03      5.86 o 
   5   7   2       12.39        6.02      2.68 o 
  -5   8   2        0.89       -1.88      3.03 o 
  -4   8   2        7.52        6.47      3.49 o 
  -3   8   2       18.04       10.73      4.63 o 
  -2   8   2      624.25      668.80     33.02 o 
  -1   8   2      431.55      429.94     13.09 o 
   0   8   2       14.90       15.85      2.13 o 
   1   8   2        1.64        0.01      1.85 o 
   2   8   2     1180.60     1134.10     39.98 o 
   3   8   2       60.05       93.08     42.63 o 
   4   8   2        6.46        8.15      3.86 o 
   5   8   2        0.47       -1.98      1.98 o 
  -5   9   2        9.61        1.91      2.90 o 
  -4   9   2        0.74       -1.87      3.33 o 
  -3   9   2       15.68        4.80      4.35 o 
  -2   9   2       27.28       32.10      6.58 o 
  -1   9   2      780.84      773.19     21.89 o 
   0   9   2      466.82      462.38     12.25 o 
   1   9   2      188.12      196.51      8.00 o 
   2   9   2      926.10      959.95     35.21 o 
   3   9   2      125.01      159.17     48.25 o 
   4   9   2      124.89      141.55      8.30 o 
   5   9   2        7.53        3.04      2.10 o 
  -5  10   2        2.01        1.58      2.80 o 
  -4  10   2       13.24        5.93      3.32 o 
  -3  10   2      134.76      155.78     12.94 o 
  -2  10   2        4.73       -1.74      3.35 o 
  -1  10   2      940.51     1028.77     33.80 o 
   0  10   2       42.38       46.76      2.56 o 
   1  10   2      873.01      939.37     22.20 o 
   2  10   2       48.53       92.49     19.52 o 
   3  10   2       67.71       88.75     25.35 o 
   4  10   2       32.45       51.28      4.65 o 
   5  10   2        0.12       -2.62      2.62 o 
  -5  11   2        0.08        1.73      2.48 o 
  -4  11   2       23.88       25.06      3.70 o 
  -3  11   2       20.20       33.20      6.32 o 
  -2  11   2      246.38      277.15     14.21 o 
  -1  11   2       14.23       13.17      3.57 o 
   0  11   2        6.46        7.52      2.55 o 
   1  11   2       93.56       99.46      8.20 o 
   2  11   2     1064.55     1109.35    117.08 o 
   3  11   2       11.02       11.58      4.90 o 
   4  11   2      209.75      209.22      9.00 o 
   5  11   2        1.05        2.46      3.18 o 
  -5  12   2        0.69        1.67      2.38 o 
  -4  12   2        7.62        9.58      3.29 o 
  -3  12   2      117.14      132.55      6.75 o 
  -2  12   2      180.75      194.11     12.07 o 
  -1  12   2      296.34      283.02     15.47 o 
   0  12   2     1257.76     1202.68     34.26 o 
   1  12   2      302.11      306.13     25.51 o 
   2  12   2       67.33       53.19     22.07 o 
   3  12   2       20.78       24.25      3.01 o 
   4  12   2        0.03        0.34      2.91 o 
   5  12   2        0.01        2.36      2.06 o 
  -5  13   2        0.19        4.74      2.37 o 
  -4  13   2        1.81        1.30      2.87 o 
  -3  13   2       45.31       46.80      4.84 o 
  -2  13   2       36.50       36.13      6.15 o 
  -1  13   2       78.03      112.83     15.39 o 
   0  13   2      712.18      660.61     21.42 o 
   1  13   2      464.62      419.95     37.52 o 
   2  13   2        0.00        3.98     11.45 o 
   3  13   2     1185.16     1050.50     21.13 o 
   4  13   2        0.10       -1.65      2.67 o 
   5  13   2       12.78        9.21      1.89 o 
  -5  14   2        1.46        3.33      2.85 o 
  -4  14   2        1.23        0.37      4.04 o 
  -3  14   2      114.40      117.22      6.09 o 
  -2  14   2       44.95       40.31      6.37 o 
  -1  14   2      752.78      774.47     44.95 o 
   0  14   2        6.43        7.94      8.35 o 
   1  14   2      424.16      431.63     21.15 o 
   2  14   2       50.08       16.11     23.79 o 
   3  14   2        6.11       16.89      3.02 o 
   4  14   2        0.69        0.63      2.77 o 
   5  14   2        1.56        1.78      1.73 o 
  -5  15   2        1.26        4.82      1.77 o 
  -4  15   2       20.15       21.66      3.87 o 
  -3  15   2        0.16       -0.76      2.64 o 
  -2  15   2       17.90       20.17     15.43 o 
  -1  15   2       87.59       77.38      7.05 o 
   0  15   2      129.27      102.63     15.23 o 
   1  15   2      270.11      207.88     70.45 o 
   2  15   2        3.80       11.16      4.67 o 
   3  15   2     1175.48     1080.43     48.32 o 
   4  15   2        1.50       -1.80      2.53 o 
   5  15   2        0.79       -0.25      1.48 o 
  -5  16   2        2.57        2.46      1.74 o 
  -4  16   2        4.46        4.70      2.84 o 
  -3  16   2       41.07       37.37      4.45 o 
  -2  16   2       56.77       62.88      8.39 o 
  -1  16   2        0.05        0.82      9.95 o 
   0  16   2       88.95       77.85     14.19 o 
   1  16   2       92.26       58.28     28.64 o 
   2  16   2       77.62       91.63      8.97 o 
   3  16   2        6.87       14.30      3.09 o 
   4  16   2        2.51        3.26      2.51 o 
   5  16   2        0.02        0.53      1.53 o 
  -5  17   2        0.73       -0.81      1.69 o 
  -4  17   2        1.64       -1.75      2.84 o 
  -3  17   2       15.01        9.87      3.18 o 
  -2  17   2        0.63        2.72      4.50 o 
  -1  17   2       93.06       68.71     12.80 o 
   0  17   2       10.90        6.38     10.76 o 
   1  17   2      114.05       85.17     26.20 o 
   2  17   2       17.95       12.63      6.44 o 
   3  17   2       64.78       51.55      5.72 o 
   4  17   2       25.77       23.61      5.83 o 
  -4  18   2        2.04        1.65      2.41 o 
  -3  18   2        0.49       -1.96      2.91 o 
  -2  18   2       59.33       53.72      5.48 o 
  -1  18   2        0.25        8.66     10.08 o 
   0  18   2       44.74       39.57     12.79 o 
   1  18   2        0.31       -1.43     15.34 o 
   2  18   2       85.97       97.96      6.09 o 
   3  18   2       12.71       15.08      3.11 o 
   4  18   2        3.77        7.93      4.87 o 
  -4  19   2       13.86       11.19      2.18 o 
  -3  19   2        0.13       -2.91      2.95 o 
  -2  19   2        4.37        4.25      6.30 o 
  -1  19   2       86.20       74.28     22.97 o 
   0  19   2       90.10       78.57     15.44 o 
   1  19   2        4.18       -4.98     29.08 o 
   2  19   2      248.27      227.34     13.68 o 
   3  19   2        0.07       -0.35      2.98 o 
   4  19   2       56.61       48.14      6.05 o 
  -4  20   2        0.26        5.28      3.61 o 
  -3  20   2        1.96        5.26      3.17 o 
  -2  20   2      143.46      139.62      8.10 o 
  -1  20   2       20.89        2.50     13.91 o 
   0  20   2      120.39      114.28     13.53 o 
   1  20   2       56.11       56.12      7.71 o 
   2  20   2      119.99      127.25     11.52 o 
   3  20   2        2.11        3.27      3.16 o 
   4  20   2        0.18        4.34      1.97 o 
  -4  21   2        0.43       -1.68      1.68 o 
  -3  21   2       38.02       34.39      6.07 o 
  -2  21   2       12.60        9.77      4.52 o 
   0  21   2       10.80       23.40      7.70 o 
   1  21   2      100.36       82.37      8.83 o 
   2  21   2       64.41       97.49     10.79 o 
   3  21   2        0.25        4.34      2.95 o 
   4  21   2        8.33        5.97      1.87 o 
  -4  22   2        0.72        9.96     11.42 o 
  -3  22   2        0.06       -0.10      3.48 o 
  -2  22   2        2.66        9.44      6.03 o 
  -1  22   2       25.37       25.18      9.83 o 
   0  22   2      172.00      178.18     14.55 o 
   1  22   2       23.17       22.39      5.87 o 
   2  22   2        0.78        0.49      5.14 o 
   3  22   2        2.41        0.09      2.93 o 
   4  22   2        0.13        0.90      1.95 o 
  -4  23   2        1.99       -0.13      3.32 o 
  -3  23   2        2.35        7.93      4.78 o 
  -2  23   2       19.51       25.30      7.36 o 
  -1  23   2        5.70       -7.91      8.65 o 
   0  23   2       49.46       68.02      9.74 o 
   1  23   2       45.18       40.25      6.80 o 
   2  23   2        0.65        1.79      5.34 o 
   3  23   2        0.06        1.57      2.99 o 
   4  23   2        0.64       -2.77      3.80 o 
  -3  24   2        7.13        6.24      3.98 o 
  -2  24   2        1.35        0.03      8.05 o 
  -1  24   2        0.82       -4.80      8.20 o 
   0  24   2        0.19        4.30      8.90 o 
   1  24   2       49.60       68.96     11.76 o 
   2  24   2       10.32       17.68      4.82 o 
   3  24   2        0.49        2.20      3.90 o 
  -3  25   2       24.93       25.43      7.56 o 
  -2  25   2        0.05        5.25      8.20 o 
  -1  25   2        0.22        3.67      8.54 o 
   0  25   2        0.21        2.27      6.05 o 
   1  25   2        0.42        2.12      6.00 o 
   2  25   2        0.64        8.02      4.39 o 
   3  25   2        2.36        0.35      3.66 o 
  -3  26   2       11.47       12.29      6.58 o 
  -2  26   2       16.35       29.21      8.23 o 
  -1  26   2        4.99       10.60      9.23 o 
   0  26   2       26.16       27.76      6.06 o 
   1  26   2       34.75       33.43      7.27 o 
   2  26   2        6.50       10.46      8.02 o 
   3  26   2        2.53       10.61     17.66 o 
  -3  27   2        0.53        7.86      6.13 o 
  -2  27   2        3.99        7.10      7.78 o 
  -1  27   2        3.78       12.58      8.93 o 
   0  27   2       53.73       80.61     15.68 o 
   1  27   2       31.50       56.86      7.28 o 
   2  27   2        0.16       -1.60      5.00 o 
   3  27   2        0.00       -1.19      5.47 o 
  -2  28   2        0.03       -4.37      7.09 o 
  -1  28   2        2.06       14.55      8.99 o 
   0  28   2       15.89       27.99      7.44 o 
   1  28   2        6.79       11.10      5.27 o 
   2  28   2        1.88       11.61      5.44 o 
  -2  29   2        0.24        4.78      7.32 o 
  -1  29   2        0.06        6.31      7.93 o 
   0  29   2       28.17       34.89      8.79 o 
   1  29   2        6.21        4.97      4.51 o 
   2  29   2        1.62       -0.01      5.33 o 
  -2  30   2        1.75       -2.31      6.83 o 
  -1  30   2        0.15       -4.29      6.37 o 
   0  30   2        9.62       11.92      7.48 o 
   1  30   2        4.97        6.49      5.24 o 
   2  30   2        4.09        8.31      7.09 o 
  -1  31   2        0.03        6.82      6.59 o 
   0  31   2        2.44        3.15      6.65 o 
   1  31   2        1.45        8.92     25.08 o 
  -3   0   3      682.97      607.90     35.03 o 
  -1   0   3      412.04      332.09     13.04 o 
   1   0   3     1844.88     1931.22     56.76 o 
   3   0   3       51.56       46.56      6.63 o 
   5   0   3       17.77       21.80      9.20 o 
  -4   1   3        4.19       -2.68      7.92 o 
  -3   1   3      362.95      389.00     16.64 o 
  -2   1   3     1661.76     1619.87     42.62 o 
  -1   1   3       11.37       18.97      1.74 o 
   0   1   3       38.41       35.06      1.53 o 
   1   1   3     1757.60     1667.02     43.41 o 
   2   1   3      242.90      237.08     10.40 o 
   3   1   3       46.63       67.79     14.00 o 
   4   1   3      105.85       79.81      5.29 o 
   5   1   3        2.31       -2.77      2.77 o 
  -4   2   3        0.15       -7.79      9.23 o 
  -3   2   3      102.12      140.80     11.76 o 
  -2   2   3     1128.84     1090.55     29.53 o 
  -1   2   3     1818.66     1582.87     31.71 o 
   0   2   3     5491.13     5543.76     97.44 o 
   1   2   3       20.65       25.80      2.13 o 
   2   2   3     2588.88     2748.50    104.63 o 
   3   2   3        2.73        4.69     13.28 o 
   4   2   3        0.07       -0.94      2.61 o 
   5   2   3        4.92       -0.45      5.66 o 
  -4   3   3        0.24        8.61      4.90 o 
  -3   3   3        7.13       16.60      4.47 o 
  -2   3   3      900.78      952.93     26.07 o 
  -1   3   3     2271.28     2143.09     44.75 o 
   0   3   3     4136.17     3955.92     80.64 o 
   1   3   3     4304.54     4333.70    110.46 o 
   2   3   3     1427.52     1447.77     55.73 o 
   3   3   3      102.74      120.18     10.82 o 
   4   3   3       36.51       42.10      4.31 o 
   5   3   3       29.93       21.04      4.20 o 
  -5   4   3        7.48        2.13      5.39 o 
  -4   4   3        0.61       -2.63      3.64 o 
  -3   4   3       17.27       22.46      5.10 o 
  -2   4   3      353.38      350.08     12.71 o 
  -1   4   3     1020.25      998.55     21.43 o 
   0   4   3      534.67      561.51     11.45 o 
   1   4   3      692.21      661.53     18.08 o 
   2   4   3       67.43       70.92      4.65 o 
   3   4   3      278.73      319.69     33.46 o 
   4   4   3        0.19       -2.90      2.90 o 
   5   4   3       40.25       33.06      3.59 o 
  -5   5   3       10.00        4.99      5.54 o 
  -4   5   3       48.63       48.53      4.10 o 
  -3   5   3      149.44      149.08     11.42 o 
  -2   5   3      322.51      333.18     15.94 o 
  -1   5   3      604.57      596.09     15.02 o 
   0   5   3        5.31       11.18      1.14 o 
   1   5   3     1286.80     1206.40     30.63 o 
   2   5   3      818.27      742.90     22.15 o 
   3   5   3        0.16        5.85      6.66 o 
   4   5   3       24.68       24.49      3.21 o 
   5   5   3        8.41        8.62      2.69 o 
  -5   6   3        0.22       -2.99      7.05 o 
  -4   6   3        1.10        4.70      3.18 o 
  -3   6   3       49.15       53.98      7.08 o 
  -2   6   3     1983.59     1994.28     73.01 o 
  -1   6   3      324.49      291.62     11.89 o 
   0   6   3      824.63      894.86     19.00 o 
   1   6   3      587.50      555.45     13.84 o 
   2   6   3      100.18       84.81      6.46 o 
   3   6   3        0.74       13.92      6.11 o 
   4   6   3       33.07       30.55      3.42 o 
   5   6   3       14.96       10.99      2.79 o 
  -5   7   3        0.29       -3.34      3.35 o 
  -4   7   3        0.42       -1.66      3.38 o 
  -3   7   3        7.08       -2.35      3.61 o 
  -2   7   3      824.99      776.40     41.01 o 
  -1   7   3     1678.85     1731.02     53.07 o 
   0   7   3      582.45      518.62     13.25 o 
   1   7   3       12.01       19.39      1.91 o 
   2   7   3       85.25      101.29      7.73 o 
   3   7   3      240.90      238.43     12.46 o 
   4   7   3        3.94        8.96      2.81 o 
   5   7   3        0.85        1.20      2.23 o 
  -5   8   3        0.85        6.59      4.22 o 
  -4   8   3        5.09        2.19      3.41 o 
  -3   8   3       18.03       19.06      5.32 o 
  -2   8   3      106.80      134.99     10.96 o 
  -1   8   3        3.38        9.39      2.81 o 
   0   8   3      695.75      702.43     15.87 o 
   1   8   3     1111.49     1210.43     27.66 o 
   2   8   3       19.41       20.58      7.01 o 
   3   8   3      200.44      211.57     12.02 o 
   4   8   3        0.21        3.31      2.97 o 
   5   8   3        0.02        1.10      1.95 o 
  -5   9   3        3.84        0.29      2.56 o 
  -4   9   3       20.83       22.67      3.66 o 
  -3   9   3        9.24        9.52      4.81 o 
  -2   9   3      381.64      452.12     24.28 o 
  -1   9   3       16.62       13.92      3.29 o 
   0   9   3      383.18      380.78     10.50 o 
   1   9   3        4.37       13.66      3.19 o 
   2   9   3     2283.63     2073.42    167.76 o 
   3   9   3      116.93      124.39      9.25 o 
   4   9   3       97.77      107.57      6.86 o 
   5   9   3        0.01       -0.49      1.87 o 
  -5  10   3        1.90        1.72      2.46 o 
  -4  10   3       19.70       18.30      3.54 o 
  -3  10   3       25.09       35.25      6.14 o 
  -2  10   3      248.89      262.96     16.17 o 
  -1  10   3     1959.90     1981.67     77.58 o 
   0  10   3       41.54       51.31      2.94 o 
   1  10   3     2539.86     2520.90     68.28 o 
   2  10   3      297.67      249.88     56.87 o 
   3  10   3      263.70      241.09      7.79 o 
   4  10   3       88.10       85.88      5.60 o 
   5  10   3        6.45        3.64      1.86 o 
  -5  11   3        9.37        4.29      2.37 o 
  -4  11   3       10.00        6.67      3.19 o 
  -3  11   3      278.22      249.42      9.34 o 
  -2  11   3      685.21      713.27     63.66 o 
  -1  11   3      172.84      205.68     14.36 o 
   0  11   3       26.20       24.09      3.35 o 
   1  11   3      142.56      110.79      7.42 o 
   2  11   3      464.63      420.18     96.56 o 
   3  11   3       73.33       75.21      6.47 o 
   4  11   3       76.39       85.44      5.25 o 
   5  11   3        0.61        0.64      1.78 o 
  -5  12   3       10.07        9.67      2.53 o 
  -4  12   3        0.07        4.01      3.02 o 
  -3  12   3        0.76        3.99      3.03 o 
  -2  12   3        6.20        2.93      4.07 o 
  -1  12   3     2600.65     2780.98    107.25 o 
   0  12   3      123.85      140.26     12.04 o 
   1  12   3      319.38      297.48     26.37 o 
   2  12   3        5.42        2.54      3.77 o 
   3  12   3       26.85       33.33      3.21 o 
   4  12   3        2.23        2.00      3.54 o 
   5  12   3        0.02        0.58      2.35 o 
  -5  13   3        0.17       -1.03      2.04 o 
  -4  13   3        0.96       -1.73      2.80 o 
  -3  13   3       51.54       45.89      4.12 o 
  -2  13   3       53.12       50.63      7.89 o 
  -1  13   3       81.10       71.54      7.14 o 
   0  13   3      267.98      262.33     22.31 o 
   1  13   3       34.36       25.07      5.11 o 
   2  13   3       52.71       41.38     11.96 o 
   3  13   3      123.56      130.74      5.83 o 
   4  13   3       17.04       20.35      3.16 o 
   5  13   3        1.54        1.08      1.55 o 
  -5  14   3        1.67        0.32      2.04 o 
  -4  14   3       10.40        9.97      3.16 o 
  -3  14   3        3.10       -0.12      3.03 o 
  -2  14   3      430.83      436.89     24.64 o 
  -1  14   3      140.75      132.25     14.10 o 
   0  14   3     2197.25     2198.38     94.81 o 
   1  14   3       51.41       58.05     10.44 o 
   2  14   3      119.59       78.19     24.69 o 
   3  14   3       24.68       31.47      3.67 o 
   4  14   3       36.54       35.51      4.15 o 
   5  14   3        0.28        0.04      1.40 o 
  -5  15   3        0.20        1.02      2.36 o 
  -4  15   3        8.50        2.81      2.78 o 
  -3  15   3      156.59      151.27      6.35 o 
  -2  15   3       16.28       23.10      6.46 o 
  -1  15   3        0.20       -1.48      4.27 o 
   0  15   3       54.06       37.71     11.53 o 
   1  15   3       28.94       19.42      9.37 o 
   2  15   3       15.01       12.40      5.00 o 
   3  15   3       78.98       80.78      4.58 o 
   4  15   3        0.41       -1.42      2.39 o 
   5  15   3        1.98        2.43      1.51 o 
  -5  16   3        1.94        1.42      1.69 o 
  -4  16   3       13.31        7.87      2.96 o 
  -3  16   3        2.70       -0.59      3.12 o 
  -2  16   3       67.44       40.47     31.28 o 
  -1  16   3      535.64      467.76     54.97 o 
   0  16   3      658.80      666.30     79.77 o 
   1  16   3       55.27       46.27     15.69 o 
   2  16   3        4.25        5.22      3.29 o 
   3  16   3       22.85       26.00      3.91 o 
   4  16   3        1.87       -2.02      2.02 o 
  -5  17   3        0.57       -1.71      1.74 o 
  -4  17   3       22.36       22.85      5.39 o 
  -3  17   3       13.16       12.60      3.20 o 
  -2  17   3       42.73       48.99      4.58 o 
  -1  17   3        0.44        3.00     10.24 o 
   0  17   3       46.94       44.05     14.20 o 
   1  17   3       90.91       84.32     43.51 o 
   2  17   3       62.97       67.32      7.81 o 
   3  17   3        0.42        4.44      3.12 o 
   4  17   3       64.42       76.89     14.63 o 
  -4  18   3       12.48       12.30      2.76 o 
  -3  18   3        0.03       -3.20      3.20 o 
  -2  18   3       23.81       24.86      5.08 o 
  -1  18   3      218.05      176.30     31.96 o 
   0  18   3      315.88      243.87     43.72 o 
   2  18   3       86.89       77.41     12.12 o 
   3  18   3        8.81       12.43      4.27 o 
   4  18   3        0.01        1.88      1.97 o 
  -4  19   3        6.62        7.01      3.06 o 
  -3  19   3       14.03       15.98      2.93 o 
  -2  19   3        0.75       -3.54      3.89 o 
  -1  19   3       80.93       99.71     13.86 o 
   0  19   3       68.49       45.90     17.40 o 
   1  19   3       81.75       89.39     18.90 o 
   2  19   3      106.95      104.27      7.28 o 
   3  19   3       17.84       14.15      3.13 o 
   4  19   3        7.06        3.91      2.60 o 
  -4  20   3        2.47        5.98      2.41 o 
  -3  20   3        1.32        2.65      3.83 o 
  -2  20   3       41.35       25.53      3.84 o 
  -1  20   3      138.33      140.18     10.35 o 
   0  20   3       99.76      102.28     13.67 o 
   1  20   3       17.37       17.03      6.20 o 
   2  20   3        1.09       -1.99      4.04 o 
   3  20   3       18.38       12.76      3.20 o 
   4  20   3       13.91       14.67      2.15 o 
  -4  21   3        3.77        7.22      2.15 o 
  -3  21   3        1.38       -2.50      3.52 o 
  -2  21   3       98.28      120.81      9.64 o 
  -1  21   3       66.76       55.31     10.81 o 
   0  21   3       81.43      103.58     20.70 o 
   1  21   3        4.04        4.10      5.60 o 
   2  21   3       17.47       11.02      8.24 o 
   3  21   3        7.03        9.33      4.45 o 
   4  21   3        0.22       78.08     22.83 o 
  -4  22   3        1.72       -0.97      2.19 o 
  -3  22   3       12.37        9.31      3.09 o 
  -2  22   3      108.26      118.09      7.16 o 
  -1  22   3       61.03       65.37     13.23 o 
   0  22   3        5.61        6.36      8.03 o 
   1  22   3       93.32      119.47     10.40 o 
   2  22   3       16.19       11.96      5.51 o 
   3  22   3        7.22        0.88      2.80 o 
   4  22   3        2.78        5.75      2.27 o 
  -4  23   3        1.12        7.41      5.20 o 
  -3  23   3       16.37       30.51      7.95 o 
  -2  23   3       10.48        0.42      4.28 o 
  -1  23   3       86.05       80.64     13.95 o 
   0  23   3       25.25       27.01      8.95 o 
   1  23   3      174.57      194.40     14.28 o 
   2  23   3        3.09        6.88      4.65 o 
   3  23   3        1.35        2.50      2.72 o 
  -3  24   3        0.01        2.09      4.35 o 
  -2  24   3        3.19        7.02      8.72 o 
  -1  24   3       36.29       32.34      9.90 o 
   0  24   3        4.52       -6.55      7.45 o 
   1  24   3       13.05       15.95      8.22 o 
   2  24   3       69.05       50.42      7.36 o 
   3  24   3        5.08       -0.24      3.86 o 
  -3  25   3        0.33        1.25      6.03 o 
  -2  25   3        3.43       -0.44      7.79 o 
  -1  25   3       21.85       23.90      9.92 o 
   0  25   3       56.81       73.82      9.01 o 
   1  25   3       14.69       17.88      7.49 o 
   2  25   3        0.55       -0.81      4.12 o 
   3  25   3        0.04       14.14      8.58 o 
  -3  26   3        0.43       -1.18      6.48 o 
  -2  26   3        9.84        8.58      7.38 o 
  -1  26   3       27.12       29.85     10.38 o 
   0  26   3       15.61       13.75      6.48 o 
   1  26   3        0.18        4.38      5.61 o 
   2  26   3        9.23        9.72      6.88 o 
   3  26   3        0.07        2.55     13.92 o 
  -3  27   3       13.18       15.93     11.41 o 
  -2  27   3        3.19       -0.22      8.15 o 
  -1  27   3        0.19       12.79      9.81 o 
   0  27   3        0.00       -4.12      8.31 o 
   1  27   3       16.68       26.66      6.20 o 
   2  27   3        2.36       -2.01      4.76 o 
   3  27   3        0.25       -1.86     23.11 o 
  -2  28   3        8.67       20.43      8.34 o 
  -1  28   3        3.83       13.25      9.73 o 
   0  28   3        0.00        4.53      7.85 o 
   1  28   3        0.49        6.31      4.68 o 
   2  28   3        4.36        6.33      4.65 o 
  -2  29   3        2.89       15.74      8.41 o 
  -1  29   3        2.77        6.40      7.97 o 
   0  29   3        4.34       11.02      7.12 o 
   1  29   3        0.23        5.12      4.51 o 
   2  29   3        0.78        4.59      4.48 o 
  -1  30   3        1.10        2.17      6.85 o 
   0  30   3        1.18       -1.02      6.31 o 
   1  30   3        0.36        7.75      5.22 o 
  -1  31   3        1.19        6.21      6.18 o 
   0  31   3        0.38       -2.38      6.32 o 
   1  31   3        5.26        0.05     22.95 o 
  -4   0   4       90.78       67.65      9.40 o 
  -2   0   4       12.45       17.16      3.85 o 
   0   0   4     7762.32     7646.97    180.67 o 
   2   0   4      212.65      240.58     15.01 o 
   4   0   4      107.36       92.20      7.31 o 
  -4   1   4        0.84       -4.55      8.70 o 
  -3   1   4       17.35       25.63      6.35 o 
  -2   1   4     1204.61     1139.20     35.94 o 
  -1   1   4    13406.62    13616.35    243.32 o 
   0   1   4      248.55      275.26      6.41 o 
   1   1   4      238.99      270.35      8.55 o 
   2   1   4     1791.44     1849.45     70.93 o 
   3   1   4       23.97       27.42      3.74 o 
   4   1   4        9.20        7.36      2.62 o 
   5   1   4       28.29       18.44      3.41 o 
  -4   2   4        7.73       -1.27      4.43 o 
  -3   2   4       88.45      105.14     10.07 o 
  -2   2   4      204.00      193.99      7.40 o 
  -1   2   4     1890.90     1647.84     31.17 o 
   0   2   4     1305.97     1309.75     26.23 o 
   1   2   4      437.11      359.46     11.04 o 
   2   2   4        2.61        4.08      2.81 o 
   3   2   4      159.82      183.97      8.97 o 
   4   2   4       26.28       21.52      2.76 o 
   5   2   4        0.47       -2.24      2.71 o 
  -5   3   4        0.88        4.37      5.62 o 
  -4   3   4        0.04       -4.23      4.23 o 
  -3   3   4        6.56        3.89      3.76 o 
  -2   3   4      679.30      635.63     18.34 o 
  -1   3   4      173.46      175.70      7.89 o 
   0   3   4     2267.69     2176.43     45.93 o 
   1   3   4      151.14      165.89      5.86 o 
   2   3   4      305.95      290.67     12.45 o 
   3   3   4      108.46      119.00      9.48 o 
   4   3   4       21.96       22.58      2.97 o 
   5   3   4        1.69        5.01      2.43 o 
  -5   4   4        3.41        5.42      5.68 o 
  -4   4   4       66.98       61.45      9.30 o 
  -3   4   4        9.56       13.83      4.32 o 
  -2   4   4       21.73       18.82      2.68 o 
  -1   4   4      832.41      751.26     17.41 o 
   0   4   4      102.93       96.91      3.58 o 
   1   4   4      426.72      374.34     11.39 o 
   2   4   4      563.19      565.95     20.75 o 
   3   4   4        2.17        1.04      4.33 o 
   4   4   4       76.91       94.34      5.55 o 
   5   4   4       16.55       13.77      4.99 o 
  -5   5   4        0.56       -1.05      3.66 o 
  -4   5   4        1.87       -4.21      4.21 o 
  -3   5   4       45.11       50.69      7.22 o 
  -2   5   4       71.11       71.40      5.70 o 
  -1   5   4      130.58      155.05      5.21 o 
   0   5   4      240.24      258.13      7.08 o 
   1   5   4      262.56      298.51      9.16 o 
   2   5   4      229.74      236.16     11.44 o 
   3   5   4       92.69       75.92      6.79 o 
   4   5   4        3.67       18.29      7.07 o 
   5   5   4       25.06       15.72      4.05 o 
  -5   6   4       10.26        7.89      3.67 o 
  -4   6   4        0.90       -0.19      3.48 o 
  -3   6   4      145.95      147.98     12.71 o 
  -2   6   4      310.30      274.47     13.91 o 
  -1   6   4     2979.49     3026.94     70.68 o 
   0   6   4      282.48      297.18      7.92 o 
   1   6   4     1777.14     1951.45     42.17 o 
   2   6   4       79.44       81.91     11.10 o 
   3   6   4      466.80      488.81     27.07 o 
   4   6   4        4.87        8.04      2.89 o 
   5   6   4        4.94        4.68      3.11 o 
  -5   7   4       15.17       12.80      3.59 o 
  -4   7   4       14.32       16.06      3.90 o 
  -3   7   4        7.01        6.96      4.63 o 
  -2   7   4      390.14      408.24     24.38 o 
  -1   7   4      105.98      126.31      5.33 o 
   0   7   4       82.11      101.19      3.89 o 
   1   7   4     2871.61     2909.38     62.91 o 
   2   7   4      183.39      187.38     11.98 o 
   3   7   4       37.75       39.61      5.77 o 
   4   7   4       31.19       35.56      3.34 o 
   5   7   4        7.59        3.65      2.16 o 
  -5   8   4        1.14        3.98      3.07 o 
  -4   8   4        8.18        7.60      5.30 o 
  -3   8   4       60.45       64.37      8.30 o 
  -2   8   4      152.73      206.76     14.07 o 
  -1   8   4      138.40      152.06      7.64 o 
   0   8   4     1233.54     1134.13     24.66 o 
   1   8   4       12.17       19.54      2.31 o 
   2   8   4      304.62      293.01     17.06 o 
   3   8   4       24.77       24.70      4.17 o 
   4   8   4      139.13      163.32      8.01 o 
   5   8   4        2.12       -0.79      2.08 o 
  -5   9   4        1.08        0.50      2.58 o 
  -4   9   4        0.53       -2.18      3.31 o 
  -3   9   4        0.44        5.84      4.67 o 
  -2   9   4      501.30      475.97     28.33 o 
  -1   9   4       62.89       59.89      5.33 o 
   0   9   4      219.11      252.38      7.39 o 
   1   9   4        9.01        4.55      2.20 o 
   2   9   4      103.68      105.26     27.64 o 
   3   9   4       88.85       93.76      7.59 o 
   4   9   4        0.94        4.37      2.42 o 
   5   9   4        0.17        1.12      1.61 o 
  -5  10   4       12.62       14.76      2.83 o 
  -4  10   4        1.51       -3.87      3.87 o 
  -3  10   4      250.64      216.35     11.61 o 
  -2  10   4        7.55       11.67      4.08 o 
  -1  10   4     3040.78     3217.98    148.83 o 
   0  10   4     2926.70     2930.36     76.55 o 
   1  10   4      412.76      516.78     33.20 o 
   2  10   4        0.86        7.95      4.86 o 
   3  10   4      472.64      466.80     16.28 o 
   4  10   4        0.41        0.39      2.36 o 
   5  10   4        0.08        9.08      6.55 o 
  -5  11   4        2.54        3.50      2.39 o 
  -4  11   4        3.16        3.40      3.03 o 
  -3  11   4       24.86       28.94      3.58 o 
  -2  11   4      200.32      225.52     15.59 o 
  -1  11   4       74.92       68.37      7.27 o 
   0  11   4     1190.45     1318.67     52.73 o 
   1  11   4        0.72        5.06      2.94 o 
   2  11   4      743.02      678.27     38.54 o 
   3  11   4       34.72       35.86      4.63 o 
   4  11   4       94.79      105.44      5.68 o 
   5  11   4        0.93        0.21      1.96 o 
  -5  12   4        0.00       -1.44      2.19 o 
  -4  12   4       21.02       18.26      3.37 o 
  -3  12   4       11.44       16.85      4.51 o 
  -2  12   4       65.90       85.59      8.91 o 
  -1  12   4      376.71      423.07     23.81 o 
   0  12   4     2705.30     3053.02     95.25 o 
   1  12   4        0.21        3.23      2.99 o 
   2  12   4        0.18        1.37      3.62 o 
   3  12   4      304.29      295.27     10.64 o 
   4  12   4        0.63        1.36      2.59 o 
   5  12   4        0.29        1.51      1.49 o 
  -5  13   4        1.37        4.31      2.81 o 
  -4  13   4        1.80       -1.70      2.61 o 
  -3  13   4      155.74      146.08      7.41 o 
  -2  13   4       10.11        4.81      4.79 o 
  -1  13   4      733.91      851.21     43.36 o 
   0  13   4        0.59        4.82      8.25 o 
   1  13   4      245.94      234.59     28.00 o 
   2  13   4        0.40       -2.85      3.51 o 
   3  13   4      385.24      348.65      9.67 o 
   4  13   4        0.14       -2.33      2.33 o 
   5  13   4        3.39        0.59      1.44 o 
  -5  14   4       10.51       15.20      2.96 o 
  -4  14   4        0.01        2.08      2.52 o 
  -3  14   4       39.67       38.51      3.93 o 
  -2  14   4        0.35       12.21      5.72 o 
  -1  14   4        0.83        0.68      4.22 o 
   0  14   4      310.14      311.70     30.47 o 
   1  14   4       77.93       52.48     15.73 o 
   2  14   4       25.53       31.74      5.65 o 
   3  14   4      131.79      142.22      6.98 o 
   4  14   4       22.60       23.43      4.20 o 
   5  14   4        0.54        1.16      1.34 o 
  -5  15   4        0.13        4.79      2.10 o 
  -4  15   4        0.01        5.48      2.56 o 
  -3  15   4       79.64       58.89      8.09 o 
  -2  15   4      222.81      294.82     20.33 o 
  -1  15   4       27.45       25.66      6.94 o 
   0  15   4       75.46       76.95     14.93 o 
   1  15   4      332.76      341.45     27.65 o 
   2  15   4      154.14      168.64      9.79 o 
   3  15   4        7.06        8.15      2.64 o 
   4  15   4       32.14       31.20      4.60 o 
  -5  16   4        1.63       -0.07      1.65 o 
  -4  16   4       33.18       33.16      4.08 o 
  -3  16   4        1.10        1.56      4.01 o 
  -2  16   4        6.99        9.69      4.14 o 
  -1  16   4      138.84      150.40     40.09 o 
   0  16   4      347.55      325.42     40.83 o 
   1  16   4        2.99        3.86     12.46 o 
   2  16   4        5.53        8.94      3.04 o 
   3  16   4       40.41       36.87      3.79 o 
   4  16   4        0.53        2.39      2.71 o 
  -4  17   4        1.03        4.17      3.59 o 
  -3  17   4       16.23       22.61      3.61 o 
  -2  17   4        0.35        3.07      2.98 o 
  -1  17   4        1.58        1.17     15.49 o 
   0  17   4      273.09      282.29     37.93 o 
   1  17   4      129.11      127.59     26.56 o 
   2  17   4       28.93       35.77      8.37 o 
   3  17   4        0.01        6.54      2.90 o 
   4  17   4        3.48        3.76      1.81 o 
  -4  18   4        1.39        2.89      2.24 o 
  -3  18   4       35.28       36.19      6.72 o 
  -2  18   4        3.21        4.95      3.40 o 
  -1  18   4      887.49      832.58     70.76 o 
   0  18   4      167.11      145.93     18.96 o 
   1  18   4        6.42        5.91     17.77 o 
   2  18   4        8.74        8.87      3.89 o 
   3  18   4       18.82       13.55      2.89 o 
   4  18   4       18.24       16.79      2.75 o 
  -4  19   4        8.32       13.17      3.21 o 
  -3  19   4        0.51        0.90      2.96 o 
  -2  19   4      282.16      219.33     14.08 o 
  -1  19   4        1.57       18.84      8.81 o 
   0  19   4       57.61       50.85      9.88 o 
   1  19   4       23.67       22.63      6.83 o 
   2  19   4       69.48       68.24      7.12 o 
   3  19   4        2.49        6.03      2.81 o 
   4  19   4        0.11        2.41      1.95 o 
  -4  20   4       14.47       17.85      4.10 o 
  -3  20   4        0.52       -2.29      2.73 o 
  -2  20   4       14.73       14.58      4.65 o 
  -1  20   4       65.55       80.19     13.24 o 
   0  20   4       96.70      110.52     13.01 o 
   1  20   4      115.97      131.71     11.22 o 
   2  20   4       11.18       14.61      4.17 o 
   3  20   4        3.10        3.94      3.11 o 
   4  20   4       26.95       19.81      4.06 o 
  -4  21   4        0.01        3.13      2.87 o 
  -3  21   4       35.09       37.98      4.91 o 
  -2  21   4        3.33       -1.69      5.94 o 
  -1  21   4        9.17        2.74      8.77 o 
   0  21   4        0.62       13.96      8.30 o 
   1  21   4      269.12      296.95     17.22 o 
   2  21   4        0.44        6.06      3.79 o 
   3  21   4        1.82        0.87      2.75 o 
   4  21   4        0.64        4.24      2.12 o 
  -4  22   4        2.10        6.44      2.43 o 
  -3  22   4        1.30        5.83      4.34 o 
  -2  22   4        2.34       -0.35      4.46 o 
  -1  22   4       46.58       57.53     11.70 o 
   0  22   4       38.38       44.97      9.43 o 
   1  22   4       20.34       18.92      6.05 o 
   2  22   4        0.63       -4.72      4.95 o 
   3  22   4        9.44        8.13      2.62 o 
   4  22   4        0.68        1.94      4.62 o 
  -4  23   4        1.04        2.38      3.86 o 
  -3  23   4        6.06        5.66      3.29 o 
  -2  23   4        8.73        3.75      5.20 o 
  -1  23   4        2.51        7.74      8.96 o 
   0  23   4       66.82       64.58      8.99 o 
   1  23   4       24.53       25.45      6.17 o 
   2  23   4       13.32       16.26      6.00 o 
   3  23   4        9.52        7.86      3.14 o 
  -3  24   4        1.40        5.66      4.32 o 
  -2  24   4        9.14        9.20      5.24 o 
  -1  24   4       31.46       37.44     10.56 o 
   0  24   4       31.93       38.67      7.81 o 
   1  24   4       11.91        6.43      7.42 o 
   2  24   4        1.73        2.34      4.13 o 
   3  24   4        5.82        7.57      3.76 o 
  -3  25   4        8.85       12.88      5.29 o 
  -2  25   4        0.00        1.02      8.01 o 
  -1  25   4       29.69       20.16      9.43 o 
   0  25   4       30.71       33.17      6.93 o 
   1  25   4       13.04       23.92      7.55 o 
   2  25   4        3.26        1.07      4.02 o 
   3  25   4        1.27       11.85      8.05 o 
  -3  26   4        6.47        7.17      7.03 o 
  -2  26   4        0.11        9.73      7.79 o 
  -1  26   4       13.55       13.58     10.30 o 
   0  26   4        0.96       -3.49      8.20 o 
   1  26   4        0.38        2.21      5.04 o 
   2  26   4        0.50        1.90      6.27 o 
   3  26   4        0.08        8.48     24.71 o 
  -2  27   4       33.80       63.09     10.40 o 
  -1  27   4        2.47       18.36      9.70 o 
   0  27   4        5.36        3.93      7.92 o 
   1  27   4        4.99       10.79      5.05 o 
   2  27   4       27.54       42.88      8.56 o 
  -2  28   4        1.05        8.07      8.53 o 
  -1  28   4       12.36       13.20      8.68 o 
   0  28   4       11.77       17.79      7.34 o 
   1  28   4        1.18        7.72      5.23 o 
   2  28   4        0.01        1.22      4.44 o 
  -2  29   4        0.03       14.88      7.47 o 
  -1  29   4        0.73        2.94      7.72 o 
   0  29   4        0.07        2.43      6.42 o 
   1  29   4        5.45        5.69      6.28 o 
   2  29   4        3.52        5.56      9.21 o 
  -1  30   4        6.90        8.84      6.98 o 
   0  30   4        0.11        5.14      6.32 o 
   1  30   4        1.88        1.98      5.98 o 
   0  31   4        1.00        5.89      5.92 o 
  -3   0   5      103.99      120.67     11.17 o 
  -1   0   5     2992.88     2862.74     69.32 o 
   1   0   5        5.96       15.96      2.99 o 
   3   0   5        2.61       -3.76      4.70 o 
   5   0   5        6.45        2.67      3.01 o 
  -5   1   5        3.48       -2.82      5.48 o 
  -4   1   5       66.52       63.80      5.49 o 
  -3   1   5       32.20       26.59      4.20 o 
  -2   1   5        1.24       -1.22      3.29 o 
  -1   1   5      545.95      503.90     10.12 o 
   0   1   5      107.20      101.53      3.31 o 
   1   1   5      498.15      443.24     15.21 o 
   2   1   5      465.53      479.86     19.55 o 
   3   1   5      158.22      176.16      8.14 o 
   4   1   5        3.52        4.08      2.24 o 
   5   1   5        7.19        6.39      1.87 o 
  -5   2   5        0.03        3.44      5.26 o 
  -4   2   5       21.57       25.10      4.62 o 
  -3   2   5       22.01       20.00      5.32 o 
  -2   2   5      404.58      456.99     16.01 o 
  -1   2   5      544.31      555.11     10.89 o 
   0   2   5     1334.46     1270.30     23.60 o 
   1   2   5      239.26      225.54      8.22 o 
   2   2   5      333.28      318.47     13.48 o 
   3   2   5       16.27       15.17      3.52 o 
   4   2   5        6.61        8.49      3.12 o 
   5   2   5        0.05       -0.04      2.26 o 
  -5   3   5       15.82       13.87      4.04 o 
  -4   3   5       32.68       30.46      6.32 o 
  -3   3   5        7.08       -1.98      4.38 o 
  -2   3   5       61.14       62.16      4.49 o 
  -1   3   5     3490.74     3555.64     79.91 o 
   0   3   5     1053.94     1076.24     24.39 o 
   1   3   5       26.88       20.61      2.92 o 
   2   3   5      265.95      278.34     12.06 o 
   3   3   5      259.72      261.02     23.16 o 
   4   3   5       34.35       25.77      2.78 o 
   5   3   5        4.86        6.06      2.19 o 
  -5   4   5        8.01        6.55      3.65 o 
  -4   4   5        0.10        1.37      3.83 o 
  -3   4   5      177.65      174.18     13.14 o 
  -2   4   5       48.52       48.01      8.69 o 
  -1   4   5      169.15      188.33      6.69 o 
   0   4   5       14.92       17.28      1.77 o 
   1   4   5      747.97      687.72     19.88 o 
   2   4   5      294.92      278.08     13.30 o 
   3   4   5       10.37        7.37      4.31 o 
   4   4   5        1.60       -1.21      2.32 o 
   5   4   5       28.97       31.73      7.11 o 
  -5   5   5       29.38       30.00      6.63 o 
  -4   5   5        5.75        9.61      4.59 o 
  -3   5   5       20.34       14.98      4.84 o 
  -2   5   5       29.96       48.58      5.80 o 
  -1   5   5      261.58      283.55     10.81 o 
   0   5   5        0.81        2.28      1.32 o 
   1   5   5      156.63      156.56      5.72 o 
   2   5   5       12.01       27.49      7.02 o 
   3   5   5       14.71       13.90      3.32 o 
   4   5   5       18.60       15.53      2.44 o 
   5   5   5        1.43        5.64      2.64 o 
  -5   6   5        1.76        4.15      3.31 o 
  -4   6   5       38.68       37.77      4.09 o 
  -3   6   5        7.55        9.18      4.58 o 
  -2   6   5     3432.54     3728.96    110.36 o 
  -1   6   5      299.79      332.17     12.01 o 
   0   6   5     1021.52     1008.08     23.58 o 
   1   6   5      269.01      268.97      8.21 o 
   2   6   5       33.79       30.86      7.44 o 
   3   6   5       42.59       41.94      3.28 o 
   4   6   5       76.06       88.37      4.72 o 
   5   6   5        6.27        5.19      2.86 o 
  -5   7   5        4.99       -0.64      4.77 o 
  -4   7   5        0.02       -3.19      3.19 o 
  -3   7   5      102.86      104.52     10.71 o 
  -2   7   5       14.46       17.31      4.35 o 
  -1   7   5      219.88      269.62      9.90 o 
   0   7   5      224.37      230.66      7.87 o 
   1   7   5      518.05      577.01     14.77 o 
   2   7   5        8.40        6.46      3.07 o 
   3   7   5       92.94       95.33      4.80 o 
   4   7   5        0.17        4.47      2.53 o 
   5   7   5        0.08        1.16      1.99 o 
  -5   8   5        2.64        4.76      3.05 o 
  -4   8   5        5.81       11.56      3.60 o 
  -3   8   5       95.39       87.41      9.66 o 
  -2   8   5       35.76       31.90      5.27 o 
  -1   8   5       40.39       50.55      5.20 o 
   0   8   5     1438.57     1565.75     37.99 o 
   1   8   5     2887.38     3105.36     74.62 o 
   2   8   5       14.10       16.47      5.83 o 
   3   8   5        0.44       -0.68      2.33 o 
   4   8   5       58.48       60.92      3.84 o 
   5   8   5        0.99        2.01      1.86 o 
  -5   9   5        3.00        2.93      2.86 o 
  -4   9   5        8.98       11.03      3.57 o 
  -3   9   5       12.19       15.82      3.48 o 
  -2   9   5      174.56      167.63     12.36 o 
  -1   9   5        2.19        7.39      6.36 o 
   0   9   5      122.59      127.36      6.14 o 
   1   9   5       18.71       33.92      3.18 o 
   2   9   5        2.71       -6.10      6.10 o 
   3   9   5        9.37       10.52      2.62 o 
   4   9   5        6.25        5.82      3.27 o 
   5   9   5        1.20        2.32      1.88 o 
  -5  10   5        0.77        2.33      2.50 o 
  -4  10   5       36.74       34.55      4.14 o 
  -3  10   5      133.45      123.25      6.18 o 
  -2  10   5       43.66       44.44      6.42 o 
  -1  10   5        1.05        3.19      3.86 o 
   0  10   5      438.61      470.84     14.80 o 
   1  10   5       24.05       34.44      4.11 o 
   2  10   5        9.07        8.14      3.77 o 
   3  10   5      214.62      216.92      6.89 o 
   4  10   5       72.54       92.39      4.68 o 
   5  10   5        0.58        0.95      1.82 o 
  -5  11   5       14.86       10.56      2.50 o 
  -4  11   5        1.41        2.70      3.77 o 
  -3  11   5        0.97       -0.68      3.10 o 
  -2  11   5       78.74       85.90      9.16 o 
  -1  11   5      350.39      341.70     19.90 o 
   0  11   5      518.60      612.60     27.92 o 
   1  11   5      314.23      338.35     17.00 o 
   2  11   5        4.46       -1.37      3.44 o 
   3  11   5       85.78      114.83      7.23 o 
   4  11   5        9.90        8.69      2.32 o 
   5  11   5        4.16        2.35      1.53 o 
  -5  12   5        3.30        4.12      2.29 o 
  -4  12   5        4.76        5.90      2.77 o 
  -3  12   5       53.04       53.04      6.26 o 
  -2  12   5        9.22        3.37      4.62 o 
  -1  12   5        8.39        8.32      4.87 o 
   0  12   5      719.13      783.01     30.03 o 
   1  12   5      136.79      126.49     10.91 o 
   2  12   5       52.68       40.64     21.11 o 
   3  12   5       23.76       27.71      3.83 o 
   4  12   5       16.98       21.83      3.17 o 
   5  12   5        0.25        0.42      1.78 o 
  -5  13   5        2.18        0.80      2.19 o 
  -4  13   5        0.40       -2.28      2.55 o 
  -3  13   5        0.42        0.54      2.77 o 
  -2  13   5      151.18      197.27     14.90 o 
  -1  13   5      143.18      179.72     20.18 o 
   0  13   5       62.33       61.26     12.40 o 
   1  13   5      204.94      181.60     39.44 o 
   2  13   5       37.04       62.21     17.11 o 
   3  13   5       20.87       24.06      5.45 o 
   4  13   5       20.45       19.15      3.39 o 
   5  13   5        0.11       -2.55      3.29 o 
  -5  14   5        0.19        1.68      2.03 o 
  -4  14   5        0.10       -2.51      2.51 o 
  -3  14   5        7.87       13.17      4.07 o 
  -2  14   5      102.23      140.15     13.19 o 
  -1  14   5       45.61       89.59     30.21 o 
   0  14   5      409.74      423.48     53.73 o 
   1  14   5       73.55       50.69     13.79 o 
   2  14   5      480.87      443.55     19.82 o 
   3  14   5        7.59        9.81      2.73 o 
   4  14   5        0.95        2.69      2.03 o 
  -5  15   5        4.46        4.38      2.01 o 
  -4  15   5        3.38        1.00      2.72 o 
  -3  15   5        3.89        0.19      3.32 o 
  -2  15   5        7.87        9.34      3.40 o 
  -1  15   5      653.87      643.20    158.26 o 
   0  15   5      177.67      156.53     23.03 o 
   1  15   5       20.74       17.28     17.96 o 
   2  15   5       42.00       46.26      4.44 o 
   3  15   5       39.91       45.66      4.29 o 
   4  15   5        0.02        1.92      1.99 o 
  -5  16   5        2.18        4.16      4.31 o 
  -4  16   5       16.53       14.90      2.79 o 
  -3  16   5       64.57       59.21      4.42 o 
  -2  16   5        1.88        7.44      3.44 o 
  -1  16   5        0.17        2.27     16.18 o 
   0  16   5        5.60        2.07     15.76 o 
   1  16   5       57.92       29.58     21.52 o 
   2  16   5       27.74       22.15      3.68 o 
   3  16   5        2.81        0.09      2.48 o 
   4  16   5        1.02        0.73      1.85 o 
  -4  17   5        7.68       11.93      2.82 o 
  -3  17   5        1.29       -5.87      6.96 o 
  -2  17   5      188.23      198.71     10.93 o 
  -1  17   5        0.49        3.18     18.04 o 
   0  17   5      324.11      284.76     69.13 o 
   1  17   5        0.01       -1.84      7.85 o 
   2  17   5       29.86       25.15      3.80 o 
   3  17   5        0.20       -1.13      2.71 o 
   4  17   5        3.27        4.41      1.77 o 
  -4  18   5       13.47       24.48      7.71 o 
  -3  18   5        5.01        6.34      4.27 o 
  -2  18   5        1.53        5.43      4.48 o 
  -1  18   5       87.60       66.86     10.68 o 
   0  18   5      179.05      196.39     14.94 o 
   1  18   5      105.90      107.15     10.27 o 
   2  18   5        7.29       10.34      3.32 o 
   3  18   5        8.06        5.87      3.24 o 
   4  18   5       26.43       29.70      2.80 o 
  -4  19   5        4.76        1.20      2.32 o 
  -3  19   5       23.32       15.26      3.95 o 
  -2  19   5        1.99        3.11      4.50 o 
  -1  19   5      119.08      116.54     13.65 o 
   0  19   5        1.21        7.66      8.99 o 
   1  19   5       81.48       86.31     11.42 o 
   2  19   5       11.40       15.95      4.05 o 
   3  19   5       25.57       21.64      3.39 o 
   4  19   5        5.66        7.24      2.02 o 
  -4  20   5        6.42        4.56      2.40 o 
  -3  20   5        8.61       11.74      4.21 o 
  -2  20   5       16.16       20.68      4.95 o 
  -1  20   5       10.02        9.54      9.31 o 
   0  20   5      168.93      215.69     15.11 o 
   1  20   5       90.36       91.85      8.94 o 
   2  20   5        3.41       -1.80      3.54 o 
   3  20   5        0.01       -2.48      2.48 o 
   4  20   5        0.06        1.54      1.99 o 
  -4  21   5        1.77        3.87      2.11 o 
  -3  21   5        0.53        0.96      3.67 o 
  -2  21   5        0.26        5.62      4.73 o 
  -1  21   5       41.26       34.26      8.59 o 
   0  21   5        5.61        7.75      8.01 o 
   1  21   5        7.38       16.08      6.01 o 
   2  21   5        4.78       10.16      3.76 o 
   3  21   5        4.74        3.78      2.57 o 
   4  21   5        0.12        1.88      3.30 o 
  -4  22   5        3.60        0.99      2.47 o 
  -3  22   5        1.75       15.50      4.39 o 
  -2  22   5       10.47        0.78      4.53 o 
  -1  22   5        3.78        6.82      8.78 o 
   0  22   5        6.29        5.21      6.97 o 
   1  22   5        7.53        1.46      8.97 o 
   2  22   5        1.49       -1.72      3.40 o 
   3  22   5        5.05       10.17      4.74 o 
  -3  23   5        8.05        6.93      3.48 o 
  -2  23   5        7.26        3.41      5.42 o 
  -1  23   5       43.15       39.35     10.30 o 
   0  23   5       13.03       10.01      7.02 o 
   1  23   5        1.28       -2.21      6.67 o 
   2  23   5        6.05       12.68      4.94 o 
   3  23   5        8.52        7.94      3.80 o 
  -3  24   5        1.94        3.19      3.73 o 
  -2  24   5        3.98        4.13      6.00 o 
  -1  24   5        2.28        3.29      7.92 o 
   0  24   5       30.69       34.11      8.41 o 
   1  24   5        2.75        8.23      6.60 o 
   2  24   5        1.18        3.04      4.25 o 
   3  24   5        0.68        3.25      3.51 o 
  -3  25   5        0.00       -1.91      4.04 o 
  -2  25   5        3.54        8.11      5.07 o 
  -1  25   5        4.30        2.71      8.55 o 
   0  25   5        6.71        7.74      6.95 o 
   1  25   5        0.15        3.48      5.84 o 
   2  25   5       27.01       29.19      4.78 o 
   3  25   5        4.11        7.59      8.87 o 
  -3  26   5        0.28       -0.52     10.68 o 
  -2  26   5        0.25       -8.85      8.85 o 
  -1  26   5        2.49       16.18      9.74 o 
   0  26   5       19.98       25.84      9.31 o 
   1  26   5        0.65        6.34      5.44 o 
   2  26   5        1.78        2.64      5.52 o 
  -2  27   5        2.40        9.69      8.54 o 
  -1  27   5       11.23       20.14      9.44 o 
   0  27   5        1.46        2.83      7.48 o 
   1  27   5        1.81        3.14      5.41 o 
   2  27   5        4.65        4.74      4.47 o 
  -2  28   5        1.59       10.78      8.07 o 
  -1  28   5        0.03        6.70      7.76 o 
   0  28   5        1.93        4.91      7.19 o 
   1  28   5        5.39       11.92      5.51 o 
   2  28   5        0.03        2.02      5.36 o 
  -1  29   5        0.10        9.40      6.98 o 
   0  29   5        0.06       -1.89      6.98 o 
   1  29   5        0.25        4.58      5.84 o 
  -1  30   5       12.72       11.84      6.64 o 
   0  30   5        6.91        9.34      6.84 o 
   1  30   5        0.07        4.67      5.43 o 
  -4   0   6        5.13       17.78      8.40 o 
  -2   0   6      695.25      682.33     28.74 o 
   0   0   6     1401.12     1362.89     36.59 o 
   2   0   6       15.42        9.59      3.52 o 
   4   0   6       65.71       67.24      8.55 o 
  -5   1   6        0.18        4.35      3.83 o 
  -4   1   6      225.59      226.24      9.64 o 
  -3   1   6        9.44        5.57      4.55 o 
  -2   1   6       53.54       66.36      5.10 o 
  -1   1   6      842.78      792.88     19.48 o 
   0   1   6      610.62      535.26     11.85 o 
   1   1   6      630.68      605.70     20.69 o 
   2   1   6        6.58        7.18      2.52 o 
   3   1   6       89.31       94.85      3.83 o 
   4   1   6        0.35        1.62      2.07 o 
   5   1   6        2.09       -0.19      2.31 o 
  -5   2   6       12.58       13.93      3.35 o 
  -4   2   6        1.64        2.38      5.70 o 
  -3   2   6      276.96      257.03     20.59 o 
  -2   2   6       17.34       31.16      3.71 o 
  -1   2   6      834.29      997.10     21.91 o 
   0   2   6      696.56      691.16     14.57 o 
   1   2   6      105.88      104.71      5.25 o 
   2   2   6      159.90      184.67      8.86 o 
   3   2   6        3.47        4.86      2.21 o 
   4   2   6        4.38        7.63      2.23 o 
   5   2   6        0.98        3.85      2.76 o 
  -5   3   6        2.74        5.30      3.74 o 
  -4   3   6       11.81       10.69      4.78 o 
  -3   3   6        0.06        1.69      4.20 o 
  -2   3   6      675.96      685.09     22.85 o 
  -1   3   6      904.83      918.09     20.90 o 
   0   3   6     2859.64     3043.04     63.61 o 
   1   3   6      113.03       94.10      5.00 o 
   2   3   6      932.48      905.07     32.94 o 
   3   3   6      102.51      108.00      4.98 o 
   4   3   6        0.06        1.26      2.51 o 
   5   3   6        1.19        4.09      2.96 o 
  -5   4   6        0.04       -3.18      3.18 o 
  -4   4   6        2.96       -1.52      3.82 o 
  -3   4   6       27.36       27.61      5.27 o 
  -2   4   6       51.70       71.31      5.11 o 
  -1   4   6     2479.48     2386.69     97.47 o 
   0   4   6       33.32       40.76      2.68 o 
   1   4   6      636.44      616.02     18.46 o 
   2   4   6      114.80      111.51      8.94 o 
   3   4   6       52.57       77.93      9.87 o 
   4   4   6        1.74        0.32      2.14 o 
   5   4   6        2.85        1.90      1.95 o 
  -5   5   6       15.19       14.62      3.64 o 
  -4   5   6       53.92       46.52      4.66 o 
  -3   5   6       39.39       40.22      6.03 o 
  -2   5   6      427.43      432.52     21.81 o 
  -1   5   6      336.73      328.94     13.37 o 
   0   5   6      284.29      286.70      8.49 o 
   1   5   6       11.50       14.24      2.33 o 
   2   5   6       75.30       81.33     11.45 o 
   3   5   6        0.65        3.83      2.05 o 
   4   5   6        0.33       -1.12      2.58 o 
   5   5   6        0.17        0.55      1.89 o 
  -5   6   6       32.55       29.34      5.21 o 
  -4   6   6        0.70        2.64      3.74 o 
  -3   6   6       73.64       61.08      8.29 o 
  -2   6   6      339.52      384.83     20.58 o 
  -1   6   6      413.84      408.86     15.93 o 
   0   6   6     1585.97     1698.82     41.59 o 
   1   6   6     1016.24      920.91     25.89 o 
   2   6   6       96.66       94.49      8.98 o 
   3   6   6        1.32        0.19      2.02 o 
   4   6   6       27.81       26.12      3.72 o 
   5   6   6        7.06        7.30      2.72 o 
  -5   7   6        7.12        7.79      3.19 o 
  -4   7   6       34.80       35.11      5.21 o 
  -3   7   6        9.67       12.57      3.82 o 
  -2   7   6        1.15        3.81      4.23 o 
  -1   7   6       21.70       22.31      3.04 o 
   0   7   6      437.09      507.73     14.82 o 
   1   7   6      163.22      166.84      6.94 o 
   2   7   6        0.46        3.44      3.36 o 
   3   7   6       55.29       57.37      3.34 o 
   4   7   6       22.55       26.54      5.04 o 
   5   7   6        0.06        0.97      1.82 o 
  -5   8   6        0.01        0.23      2.85 o 
  -4   8   6       15.60       13.71      3.55 o 
  -3   8   6        4.06        0.18      3.07 o 
  -2   8   6     1285.98     1355.70     75.39 o 
  -1   8   6      154.67      146.44     14.79 o 
   0   8   6      172.07      177.22      9.59 o 
   1   8   6      178.59      178.28      7.31 o 
   2   8   6        2.63       -1.83      3.30 o 
   3   8   6        0.41       -0.41      2.74 o 
   4   8   6       17.88       17.95      2.97 o 
   5   8   6        0.22       -0.25      1.65 o 
  -5   9   6        9.38       15.59      7.37 o 
  -4   9   6       36.50       35.37      3.98 o 
  -3   9   6        0.93       -2.69      2.93 o 
  -2   9   6       41.50       48.61      6.77 o 
  -1   9   6       48.19       41.01      9.05 o 
   0   9   6       36.57       27.28      3.00 o 
   1   9   6       43.27       62.20      4.47 o 
   2   9   6       31.04       30.31      5.51 o 
   3   9   6        9.66        4.84      2.52 o 
   4   9   6       12.29       17.00      2.50 o 
   5   9   6        0.42        2.03      1.72 o 
  -5  10   6        1.70        5.08      3.68 o 
  -4  10   6        0.00       -1.28      3.19 o 
  -3  10   6        8.57        4.88      3.12 o 
  -2  10   6        0.03       -0.52      4.51 o 
   0  10   6      281.32      299.35     10.63 o 
   1  10   6       21.77       26.26      4.27 o 
   2  10   6        3.61        0.94      3.76 o 
   3  10   6        0.06        0.45      2.90 o 
   4  10   6        2.58        0.22      2.10 o 
   5  10   6        0.22       -1.61      1.61 o 
  -5  11   6        3.52        5.42      2.74 o 
  -4  11   6       15.25       15.07      3.18 o 
  -3  11   6        0.50        3.37      2.99 o 
  -2  11   6       25.67       27.31      6.30 o 
  -1  11   6      196.80      215.33     15.21 o 
   0  11   6        7.55        7.11      4.00 o 
   1  11   6        1.71        0.70      3.42 o 
   2  11   6       87.60       80.63      7.81 o 
   3  11   6       28.72       36.68      4.25 o 
   4  11   6        0.12       -0.89      1.95 o 
   5  11   6        0.97       -0.70      2.35 o 
  -5  12   6        1.06        3.35      2.88 o 
  -4  12   6        1.01        3.28      3.07 o 
  -3  12   6      114.00      100.28      6.56 o 
  -2  12   6       18.41       17.43      5.97 o 
  -1  12   6       19.69       18.32      5.74 o 
   0  12   6       20.66       31.46     10.91 o 
   1  12   6      247.10      250.59     13.27 o 
   2  12   6       54.16       52.68      7.53 o 
   3  12   6       60.20       63.43      6.17 o 
   4  12   6        0.03        4.08      2.66 o 
  -5  13   6        5.22        4.76      2.10 o 
  -4  13   6        0.49       -1.83      2.87 o 
  -3  13   6       26.68       26.20      3.70 o 
  -2  13   6        0.02       -4.23      5.19 o 
  -1  13   6      234.49      269.56     18.78 o 
   0  13   6      264.44      273.22     28.92 o 
   1  13   6        3.12        9.33      4.65 o 
   2  13   6       24.52       29.06      3.40 o 
   3  13   6        1.93        2.81      2.65 o 
   4  13   6        1.26        4.38      2.31 o 
  -5  14   6        0.33       -0.88      1.90 o 
  -4  14   6        1.55        4.07      2.94 o 
  -3  14   6       64.06       59.29      4.69 o 
  -2  14   6        8.67        1.82      5.18 o 
  -1  14   6      119.02      133.17     12.64 o 
   0  14   6        4.34       10.72     15.50 o 
   1  14   6      259.53      259.04     36.68 o 
   2  14   6       55.02       53.71      4.08 o 
   3  14   6       10.48       12.50      2.92 o 
   4  14   6        0.02        1.73      1.85 o 
  -5  15   6        2.57        5.29      2.21 o 
  -4  15   6       12.45       10.33      3.59 o 
  -3  15   6        1.92        4.17      3.70 o 
  -2  15   6       32.08       35.48      5.74 o 
  -1  15   6       17.17       33.05      7.46 o 
   0  15   6      286.43      241.73     32.68 o 
   1  15   6       19.06        3.23     28.19 o 
   2  15   6      164.34      175.95     12.86 o 
   3  15   6       11.11       10.71      2.72 o 
   4  15   6        5.59       12.94      2.90 o 
  -4  16   6        1.22       -2.05      2.37 o 
  -3  16   6        1.43       -1.39      3.65 o 
  -2  16   6        0.29       10.43      4.69 o 
  -1  16   6       14.89        4.96     41.06 o 
   0  16   6        8.20        3.14     18.50 o 
   1  16   6      111.09      119.22      8.95 o 
   2  16   6       81.23       78.33      5.38 o 
   3  16   6        0.48        0.65      2.28 o 
   4  16   6        2.66        1.87      1.84 o 
  -4  17   6        1.55       -0.19      2.31 o 
  -3  17   6        1.93        3.33      4.35 o 
  -2  17   6        0.01       -0.75      4.36 o 
  -1  17   6       76.76       65.77     10.20 o 
   0  17   6        0.12       -0.20      7.57 o 
   1  17   6        0.48        7.65      7.86 o 
   2  17   6       48.96       41.89      4.28 o 
   3  17   6       16.60       23.01      3.05 o 
   4  17   6        0.17        1.63      1.65 o 
  -4  18   6        3.00        3.27      3.05 o 
  -3  18   6        1.18        3.04      4.37 o 
  -2  18   6        0.26       -0.96      5.06 o 
  -1  18   6        7.22       -8.89      8.89 o 
   0  18   6       94.71       83.18     10.19 o 
   1  18   6       33.54       35.01      5.33 o 
   2  18   6        3.82        3.22      3.00 o 
   3  18   6       16.51       11.32      4.82 o 
   4  18   6        0.16        5.27      5.91 o 
  -4  19   6        8.14        7.58      2.36 o 
  -3  19   6        6.25        1.62      3.61 o 
  -2  19   6        3.31        7.44      5.13 o 
  -1  19   6       17.80        6.85      9.70 o 
   0  19   6       48.51       54.33      9.05 o 
   1  19   6        0.76       -4.67      7.91 o 
   2  19   6        1.94        0.63      3.50 o 
   3  19   6        1.06        1.21      5.65 o 
   4  19   6        4.07        7.68      3.87 o 
  -4  20   6        1.35        4.04      2.25 o 
  -3  20   6       17.76       21.51      4.82 o 
  -2  20   6       26.27       31.62      5.30 o 
  -1  20   6        6.31        3.42      9.41 o 
   0  20   6        9.18        7.91      7.20 o 
   1  20   6       44.78       67.06     11.58 o 
   2  20   6        0.26       -0.58      3.60 o 
   3  20   6        4.38        9.04      5.68 o 
   4  20   6        2.82       -0.12      3.19 o 
  -4  21   6        0.01        2.21      2.81 o 
  -3  21   6        0.40        2.20      3.55 o 
  -2  21   6       17.67        9.23     11.15 o 
  -1  21   6       28.90       14.80      9.81 o 
   0  21   6       10.81       14.92      7.37 o 
   1  21   6        0.63       -1.00      7.35 o 
   2  21   6        0.90        2.71      5.09 o 
   3  21   6        0.21        5.41      4.17 o 
  -4  22   6        0.06        1.48     11.99 o 
  -3  22   6       16.05       15.58      3.93 o 
  -2  22   6       17.66        5.46      5.55 o 
  -1  22   6        1.99        2.21      6.21 o 
   0  22   6        3.94       13.66      9.40 o 
   1  22   6       89.63       90.93     10.81 o 
   2  22   6        0.24        3.32      4.67 o 
   3  22   6        0.21        2.98      3.65 o 
  -3  23   6        3.08        4.64      3.25 o 
  -2  23   6        7.02        7.60      5.54 o 
  -1  23   6        9.64       15.37      6.73 o 
   0  23   6       42.33       38.90      8.93 o 
   1  23   6       10.10       17.68      6.97 o 
   2  23   6       14.02       16.79      4.89 o 
   3  23   6        0.04       -2.23      2.76 o 
  -3  24   6        5.10       11.16      4.07 o 
  -2  24   6        2.02        4.45      5.18 o 
  -1  24   6       19.46       12.97     10.68 o 
   0  24   6        0.06        8.05      7.92 o 
   1  24   6        2.37        9.17      6.25 o 
   2  24   6        4.77        8.62      4.25 o 
   3  24   6        8.15       10.82      6.01 o 
  -3  25   6        1.64        2.28      3.79 o 
  -2  25   6        0.86        3.58      4.49 o 
  -1  25   6        6.04       28.73     10.13 o 
   0  25   6        2.06       -2.68      7.81 o 
   1  25   6        0.22        1.16      5.62 o 
   2  25   6       10.29        8.04      5.78 o 
  -2  26   6        1.09        6.40      8.71 o 
  -1  26   6        6.45       -6.08      8.32 o 
   0  26   6       19.63       49.94     11.42 o 
   1  26   6        4.00        3.95      6.16 o 
   2  26   6        2.04       -1.38      5.50 o 
  -2  27   6        0.00       -3.28      7.92 o 
  -1  27   6        0.40       11.81      9.18 o 
   0  27   6        2.95       14.86     10.37 o 
   1  27   6        0.31        1.72      6.18 o 
   2  27   6        0.01       -1.40      5.34 o 
  -1  28   6        0.15        2.39      6.82 o 
   0  28   6       18.44       20.71      7.98 o 
   1  28   6        2.47       -2.04      5.64 o 
  -1  29   6        6.15       12.38      6.72 o 
   0  29   6        0.26       -0.66      6.03 o 
   1  29   6        0.05       12.98      8.39 o 
   0  30   6        2.04        3.24      5.57 o 
  -5   0   7        6.54       11.79      4.90 o 
  -3   0   7       68.91       71.73      6.82 o 
  -1   0   7       24.50       27.11      4.41 o 
   1   0   7      132.28      121.28      8.82 o 
   3   0   7        5.95        5.67      2.98 o 
   5   0   7        0.25        1.57      5.23 o 
  -5   1   7        0.72        2.03      3.37 o 
  -4   1   7       54.59       56.23      7.50 o 
  -3   1   7      135.17      141.16     10.50 o 
  -2   1   7       14.46       16.21      3.73 o 
  -1   1   7      332.92      377.67     15.02 o 
   0   1   7     1907.49     1936.53     39.46 o 
   1   1   7      474.23      458.36     18.65 o 
   2   1   7        5.76        4.73      2.62 o 
   3   1   7       84.78       68.62      3.14 o 
   4   1   7        6.02        8.78      2.15 o 
   5   1   7        9.28       11.31      3.85 o 
  -5   2   7        1.70        2.74      3.76 o 
  -4   2   7       39.29       51.47      4.72 o 
  -3   2   7       34.91       37.26      5.31 o 
  -2   2   7      723.60      706.80     25.18 o 
  -1   2   7      236.27      301.79     12.69 o 
   0   2   7      181.33      201.63      6.31 o 
   1   2   7       76.68       78.95      4.54 o 
   2   2   7      278.62      318.20     23.11 o 
   3   2   7      108.20      102.59      8.72 o 
   4   2   7        2.06        6.71      2.12 o 
   5   2   7        0.64        4.03      3.38 o 
  -5   3   7        0.82        2.73      5.50 o 
  -4   3   7       58.79       64.34     11.27 o 
  -3   3   7      423.13      397.99     14.07 o 
  -2   3   7       92.31      109.68      6.79 o 
  -1   3   7     1213.03     1346.80     32.09 o 
   0   3   7     2941.86     3119.17     67.98 o 
   1   3   7      471.71      434.78     14.24 o 
   2   3   7       12.24       16.18      3.00 o 
   3   3   7       14.61       16.77      2.48 o 
   4   3   7        0.32       -1.62      2.54 o 
   5   3   7        0.01       -1.09      3.19 o 
  -5   4   7       20.60       18.88      3.63 o 
  -4   4   7        3.54        1.48      3.83 o 
  -3   4   7      558.35      509.46     16.20 o 
  -2   4   7        5.62        5.06      3.00 o 
  -1   4   7      213.93      244.59      8.32 o 
   0   4   7       28.25       33.94      2.84 o 
   1   4   7     1032.57     1101.29     31.38 o 
   2   4   7       28.32       32.29      4.18 o 
   3   4   7       29.05       29.54      2.87 o 
   4   4   7        0.05       -1.48      2.33 o 
   5   4   7        0.23        0.86      2.92 o 
  -5   5   7        6.05       -0.61      2.85 o 
  -4   5   7       55.42       59.31      5.14 o 
  -3   5   7      292.75      295.27     10.27 o 
  -2   5   7        5.65        5.20      4.09 o 
  -1   5   7       36.83       53.43      4.03 o 
   0   5   7        1.13       -1.09      2.02 o 
   1   5   7       60.82       73.88      4.64 o 
   2   5   7       40.82       37.77      3.73 o 
   3   5   7        1.01        0.24      1.85 o 
   4   5   7       19.28       20.24      3.17 o 
   5   5   7        5.33        9.20      4.15 o 
  -5   6   7        2.06        1.19      3.20 o 
  -4   6   7       15.69       18.64      8.07 o 
  -3   6   7       11.91       20.37      6.60 o 
  -2   6   7      330.59      333.84     49.05 o 
  -1   6   7       76.43      107.11      7.61 o 
   0   6   7        5.45        8.60      2.13 o 
   1   6   7      104.87      106.61      5.44 o 
   2   6   7       18.44       20.51      4.37 o 
   3   6   7        1.43        4.21      2.18 o 
   4   6   7       14.33       15.94      2.59 o 
   5   6   7        0.09        0.52      2.92 o 
  -5   7   7       14.14       11.13      3.10 o 
  -4   7   7       12.14        6.46      4.43 o 
  -3   7   7        3.88        1.06      3.90 o 
  -2   7   7      116.12      127.26     10.90 o 
  -1   7   7      251.61      240.00     10.87 o 
   0   7   7       75.39       70.31      4.25 o 
   1   7   7      458.43      449.24     26.86 o 
   2   7   7       81.56       91.50      7.25 o 
   3   7   7        0.18        3.12      3.61 o 
   4   7   7       22.79       28.57      2.82 o 
   5   7   7        0.08       -1.02      1.61 o 
  -5   8   7       10.08       12.84      3.01 o 
  -4   8   7        9.37        6.55      3.53 o 
  -3   8   7      165.48      166.86      7.47 o 
  -2   8   7      496.03      586.58     30.46 o 
  -1   8   7      297.19      332.09     32.40 o 
   0   8   7       15.03       13.54      2.58 o 
   1   8   7       76.22       78.22      8.97 o 
   2   8   7        0.08        1.00      3.79 o 
   3   8   7        2.41       -0.79      2.67 o 
   4   8   7        0.26        0.67      2.06 o 
   5   8   7        0.52       -0.64      1.65 o 
  -5   9   7        2.16        6.81      2.86 o 
  -4   9   7       48.83       54.50      4.45 o 
  -3   9   7       15.24       16.27      4.90 o 
  -2   9   7        9.76       15.25      5.23 o 
  -1   9   7      159.92      180.35     12.52 o 
   0   9   7        2.24        6.80      2.44 o 
   1   9   7     1188.14     1238.90     32.72 o 
   2   9   7       10.23       10.79      4.49 o 
   3   9   7       54.52       65.92      4.27 o 
   4   9   7        0.36       -0.91      1.95 o 
  -5  10   7        0.72        5.88      2.75 o 
  -4  10   7        9.91       12.28      3.30 o 
  -3  10   7        1.56       -3.21      3.21 o 
  -2  10   7      399.64      418.67     26.34 o 
  -1  10   7        2.83       16.57     14.94 o 
   0  10   7        0.25        3.56      3.73 o 
   1  10   7        0.26        1.99      3.60 o 
   2  10   7      518.96      508.77     41.66 o 
   3  10   7       23.17       23.09      2.96 o 
   4  10   7        2.23       10.04      5.17 o 
  -5  11   7        0.13       -1.93      2.41 o 
  -4  11   7       11.70       19.19      3.48 o 
  -3  11   7       55.87       54.19      6.49 o 
  -2  11   7      181.36      187.62     14.46 o 
  -1  11   7      100.96      146.92     12.79 o 
   0  11   7      367.14      388.42     24.28 o 
   1  11   7      108.67      106.07      8.72 o 
   2  11   7       30.75       42.56      3.52 o 
   3  11   7       86.14       83.22      4.55 o 
   4  11   7        9.60        8.23      2.98 o 
  -5  12   7        5.18        7.60      3.33 o 
  -4  12   7        2.49       -2.68      2.68 o 
  -3  12   7       13.18        4.69      4.08 o 
  -2  12   7       24.04       32.10      6.99 o 
  -1  12   7      168.88      169.98     14.40 o 
   0  12   7       32.45       38.29      7.11 o 
   1  12   7       14.37       20.23      6.77 o 
   2  12   7       10.01        5.55      2.93 o 
   3  12   7       20.88       25.94      2.97 o 
   4  12   7        0.14        1.36      1.64 o 
  -5  13   7        0.41       -2.17      2.17 o 
  -4  13   7       19.03       22.77      3.80 o 
  -3  13   7       15.54       16.51      4.22 o 
  -2  13   7       15.59       21.07      4.68 o 
  -1  13   7       30.49       15.32      6.47 o 
   0  13   7      190.08      179.53     31.56 o 
   1  13   7       47.08       53.18     25.77 o 
   2  13   7        0.97        0.32      2.87 o 
   3  13   7       43.97       43.22      3.41 o 
   4  13   7        7.90        9.90      2.45 o 
  -4  14   7        0.50        3.53      2.56 o 
  -3  14   7        6.32       14.54      4.06 o 
  -2  14   7       67.28       63.11      6.43 o 
  -1  14   7        8.43       -2.14      6.52 o 
   0  14   7       43.27       30.70     22.71 o 
   1  14   7        1.04        0.42      4.52 o 
   2  14   7      129.64      140.93      6.45 o 
   3  14   7        9.03        6.49      2.43 o 
   4  14   7        0.72       -0.30      1.62 o 
  -4  15   7        2.76        6.79      2.54 o 
  -3  15   7       29.82       28.24      4.29 o 
  -2  15   7        5.58       11.07      7.23 o 
  -1  15   7      112.43      109.77     10.59 o 
   0  15   7       89.98       62.17     26.24 o 
   1  15   7       23.78       29.66      5.33 o 
   2  15   7       66.82       56.94      4.81 o 
   3  15   7      104.12      105.34      5.75 o 
   4  15   7        3.85        6.57      3.24 o 
  -4  16   7        9.96        3.31      2.29 o 
  -3  16   7        0.16        7.45      3.88 o 
  -2  16   7        6.02        9.98      7.67 o 
  -1  16   7        2.45        2.00     16.81 o 
   0  16   7       10.92       12.56      8.62 o 
   1  16   7      107.44      123.23     16.13 o 
   2  16   7       63.67       67.45      5.09 o 
   3  16   7       16.95       21.00      3.05 o 
   4  16   7        0.57        1.83      2.09 o 
  -4  17   7        1.59        3.34      2.22 o 
  -3  17   7       10.74        9.55      3.89 o 
  -2  17   7       11.06       -0.05      6.92 o 
  -1  17   7       24.28       28.99     16.79 o 
   0  17   7       46.70       47.81     10.14 o 
   1  17   7       77.88       83.14     11.86 o 
   2  17   7      117.95      109.28     11.05 o 
   3  17   7        0.11        2.90      2.48 o 
   4  17   7        4.23        7.25      2.22 o 
  -4  18   7        0.07        3.20      3.09 o 
  -3  18   7       23.79       20.98      3.86 o 
  -2  18   7      139.01      124.72     11.73 o 
  -1  18   7       52.14       41.22      7.86 o 
   0  18   7       53.30       32.70      9.45 o 
   1  18   7       94.91      100.01     11.98 o 
   2  18   7       66.92       67.19      7.10 o 
   3  18   7        0.62        2.24      2.36 o 
   4  18   7        0.10        0.77      2.25 o 
  -4  19   7        0.37        1.79      2.18 o 
  -3  19   7       14.47       29.19      6.58 o 
  -2  19   7       48.41       51.46      8.42 o 
  -1  19   7        0.90        5.34      9.46 o 
   0  19   7        4.64        4.18      7.99 o 
   1  19   7      113.85      122.04     14.20 o 
   2  19   7        0.56        1.73      5.10 o 
   3  19   7        0.05       -4.23      4.23 o 
  -4  20   7        3.16       -0.28      2.50 o 
  -3  20   7        5.55        7.75      3.96 o 
  -2  20   7       13.36        4.65      6.20 o 
  -1  20   7       21.95       10.32      9.47 o 
   0  20   7       19.58        5.08      8.39 o 
   1  20   7       24.42       21.22      7.78 o 
   2  20   7        1.01       -4.26      5.17 o 
   3  20   7        0.03        4.04      3.95 o 
  -4  21   7        0.03        8.87      2.63 o 
  -3  21   7        0.42        2.85      3.56 o 
  -2  21   7        4.01        7.66      6.15 o 
  -1  21   7       33.55       24.89     11.11 o 
   0  21   7        8.85       14.28      8.18 o 
   1  21   7      108.98       90.57     10.87 o 
   2  21   7        0.57       -0.92      3.59 o 
   3  21   7        0.01        0.25      2.84 o 
  -3  22   7        9.47        9.86      3.25 o 
  -2  22   7       12.64        6.09      5.83 o 
  -1  22   7        1.69        8.00      9.59 o 
   0  22   7       17.36       18.20     10.09 o 
   1  22   7       29.14       27.10      7.44 o 
   2  22   7       13.15       11.85      4.70 o 
   3  22   7        0.25        5.05      4.59 o 
  -3  23   7       15.07       20.58      4.35 o 
  -2  23   7        3.19       11.20      7.62 o 
  -1  23   7        7.26        5.40      5.99 o 
   0  23   7        1.24        5.34      8.15 o 
   1  23   7        5.62       11.56      7.09 o 
   2  23   7        0.80        5.64      4.14 o 
   3  23   7        9.52       11.25      2.75 o 
  -3  24   7        7.20        9.56      4.03 o 
  -2  24   7       16.15       18.26      6.05 o 
  -1  24   7       13.07       13.03      6.03 o 
   0  24   7        0.91       -2.97      7.59 o 
   1  24   7       16.87       14.39      6.90 o 
   2  24   7       13.44       11.15      6.38 o 
  -3  25   7        4.04        0.94      3.69 o 
  -2  25   7        0.45        3.78      5.19 o 
  -1  25   7        1.28        9.49      8.85 o 
   0  25   7       47.64       53.32     10.12 o 
   1  25   7        0.55        2.79      6.21 o 
   2  25   7        0.04        2.67      5.73 o 
  -2  26   7        0.44        2.53      4.77 o 
  -1  26   7        0.10       -1.99      7.44 o 
   0  26   7        3.80        8.81      8.12 o 
   1  26   7        0.03       -0.30      6.36 o 
   2  26   7        4.55        5.36      5.86 o 
  -2  27   7        1.03       -1.00     20.19 o 
  -1  27   7        2.49        4.91      7.27 o 
   0  27   7        3.06       -5.39      6.82 o 
   1  27   7        1.33       16.89      7.08 o 
  -1  28   7        0.63        6.16      7.03 o 
   0  28   7        0.33        3.27      6.28 o 
   1  28   7        0.16        4.11      6.13 o 
   0  29   7        3.05       10.64      6.35 o 
  -4   0   8      375.44      394.88     20.21 o 
  -2   0   8      167.78      174.29     11.73 o 
   0   0   8     1174.84     1302.56     48.17 o 
   2   0   8       86.77       94.08      7.98 o 
   4   0   8       55.21       56.42      8.52 o 
  -5   1   8        0.36        1.60      3.13 o 
  -4   1   8       43.71       63.50      5.05 o 
  -3   1   8      111.91      129.63      6.09 o 
  -2   1   8      250.60      242.99     10.09 o 
  -1   1   8       44.01       44.79      3.87 o 
   0   1   8      280.07      338.03     10.95 o 
   1   1   8      236.52      214.78      7.70 o 
   2   1   8      226.32      212.00      8.50 o 
   3   1   8        1.79        1.94      2.12 o 
   4   1   8       10.78        9.08      2.30 o 
   5   1   8        5.38        1.40      3.07 o 
  -5   2   8        2.70        1.09      2.71 o 
  -4   2   8       76.54       95.99      5.81 o 
  -3   2   8        1.57        0.80      3.58 o 
  -2   2   8      199.25      180.11      9.76 o 
  -1   2   8      132.30      115.96      6.10 o 
   0   2   8       32.25       37.34      3.13 o 
   1   2   8       50.01       57.36      4.81 o 
   2   2   8        2.52        6.40      2.94 o 
   3   2   8      216.87      202.69      6.34 o 
   4   2   8        1.94       -0.23      2.41 o 
   5   2   8        0.01        0.15      6.44 o 
  -5   3   8       10.13        8.86      2.82 o 
  -4   3   8       74.87       81.33      6.59 o 
  -3   3   8      290.67      290.24     10.68 o 
  -2   3   8       87.25      100.24     10.86 o 
  -1   3   8      226.83      235.55      8.74 o 
   0   3   8      225.91      274.75     10.51 o 
   1   3   8       89.27      115.77      6.71 o 
   2   3   8        4.41        5.85      2.92 o 
   3   3   8        5.41        5.31      2.05 o 
   4   3   8       25.92       26.29      2.97 o 
   5   3   8        4.36        5.07      3.04 o 
  -5   4   8       12.30        6.81      6.39 o 
  -4   4   8       27.35       27.27      4.33 o 
  -3   4   8      238.08      245.31      8.65 o 
  -2   4   8      753.33      815.43     36.83 o 
  -1   4   8       19.61       25.82      3.44 o 
   0   4   8       78.50       80.17      4.51 o 
   1   4   8       81.80       87.36      5.94 o 
   2   4   8      146.82      134.29      6.54 o 
   3   4   8        3.54        2.51      2.39 o 
   4   4   8        4.91        6.66      2.43 o 
  -5   5   8        9.97        7.86      2.71 o 
  -4   5   8        0.53        1.53      4.22 o 
  -3   5   8       37.98       37.59      4.40 o 
  -2   5   8        7.48        8.00      4.49 o 
  -1   5   8      123.97      140.55      7.22 o 
   0   5   8        2.54        5.38      2.08 o 
   1   5   8      386.65      403.26     14.43 o 
   2   5   8      330.18      328.16     12.93 o 
   3   5   8        2.92        5.01      2.36 o 
   4   5   8        3.61        4.82      2.24 o 
  -5   6   8       20.98       22.25      2.98 o 
  -4   6   8        2.98        3.68      4.10 o 
  -3   6   8       98.30       93.92      6.20 o 
  -2   6   8       37.25       23.93      6.20 o 
  -1   6   8     1398.51     1616.26     54.07 o 
   0   6   8      250.28      277.51      9.68 o 
   1   6   8        5.66        6.53      2.57 o 
   2   6   8        9.92        9.74      2.93 o 
   3   6   8       98.24      128.07      6.33 o 
   4   6   8        2.24       -0.20      1.95 o 
  -5   7   8        2.10        2.57      2.79 o 
  -4   7   8       12.42        7.85      5.85 o 
  -3   7   8       57.93       45.40      5.50 o 
  -2   7   8      268.40      262.12     20.29 o 
  -1   7   8      338.07      333.62     19.22 o 
   0   7   8        3.39       12.50      3.09 o 
   1   7   8     1518.36     1629.37     46.35 o 
   2   7   8      154.02      154.00      8.03 o 
   3   7   8       25.39       34.10      3.04 o 
   4   7   8       15.32       13.90      3.25 o 
  -5   8   8        0.40        4.32      4.40 o 
  -4   8   8        8.97        8.01      3.76 o 
  -3   8   8       48.31       46.65      4.59 o 
  -2   8   8      661.98      706.12     34.63 o 
  -1   8   8        1.60       -2.76      4.14 o 
   0   8   8      551.92      633.39     20.33 o 
   1   8   8        7.90       16.89      3.61 o 
   2   8   8      133.90      149.15      5.24 o 
   3   8   8       10.26        8.16      2.48 o 
   4   8   8        5.22        7.19      2.16 o 
  -5   9   8        0.03       -2.06      3.22 o 
  -4   9   8        1.78        4.37      3.38 o 
  -3   9   8       68.06       57.78      5.54 o 
  -2   9   8      135.31      167.23     14.73 o 
  -1   9   8       56.05       67.91      8.32 o 
   0   9   8       97.45      135.36      7.24 o 
   1   9   8        7.24        4.58      3.30 o 
   2   9   8       58.14       70.67      3.68 o 
   3   9   8        4.76        8.77      2.56 o 
   4   9   8       11.56        9.79      2.16 o 
  -5  10   8        5.38        6.22      2.53 o 
  -4  10   8        0.24        0.05      2.97 o 
  -3  10   8        6.50        6.98      4.20 o 
  -2  10   8       54.62       59.13      5.76 o 
  -1  10   8      763.50      814.78     47.31 o 
   0  10   8       90.39       91.13     22.83 o 
   1  10   8       74.19       67.15      7.13 o 
   2  10   8       33.36       35.89      2.90 o 
   3  10   8      174.90      185.08      6.82 o 
   4  10   8        1.26        1.33      2.27 o 
  -5  11   8        0.21        2.28      2.28 o 
  -4  11   8        4.83       -0.54      2.78 o 
  -3  11   8       49.20       49.50      4.95 o 
  -2  11   8       73.98       77.10      8.64 o 
  -1  11   8        1.11        2.61      5.88 o 
   0  11   8      282.85      315.69     20.94 o 
   1  11   8       12.45        4.89      4.80 o 
   2  11   8      802.20      769.58     19.54 o 
   3  11   8       19.15       18.83      3.75 o 
   4  11   8        0.91        7.26      2.07 o 
  -5  12   8        0.05        7.72      2.66 o 
  -4  12   8       16.29       16.45      3.04 o 
  -3  12   8       10.52        5.84      3.91 o 
  -2  12   8       28.91       19.04      5.37 o 
  -1  12   8      188.45      218.15     17.83 o 
   0  12   8      122.12      131.68     12.01 o 
   1  12   8        9.51       12.37      6.00 o 
   2  12   8       16.50       22.60      3.35 o 
   3  12   8        7.28        9.98      2.56 o 
   4  12   8        4.95        4.17      1.84 o 
  -4  13   8        3.63        2.45      2.56 o 
  -3  13   8       30.64       21.60      4.22 o 
  -2  13   8       27.02       22.54      6.00 o 
  -1  13   8        4.57        2.95      6.15 o 
   0  13   8       17.13       14.32     24.42 o 
   1  13   8        9.50       17.12     10.64 o 
   2  13   8       30.17       42.61      5.42 o 
   3  13   8       49.13       48.92      3.43 o 
   4  13   8        0.15       -0.33      1.86 o 
  -4  14   8        0.03        1.40      2.23 o 
  -3  14   8        8.30       14.52      3.96 o 
  -2  14   8        3.30        7.97      7.19 o 
  -1  14   8      617.49      706.04     26.44 o 
   0  14   8        0.16        6.67      7.58 o 
   1  14   8        8.39       23.95     11.56 o 
   2  14   8        7.08       11.96      3.31 o 
   3  14   8       15.99       16.43      2.43 o 
   4  14   8        0.01       -1.94      1.94 o 
  -4  15   8        0.20        2.65      2.49 o 
  -3  15   8        8.25       10.17      4.13 o 
  -2  15   8       58.00       46.50     14.88 o 
  -1  15   8       11.82        7.48      7.48 o 
   0  15   8       29.76       33.17      7.19 o 
   1  15   8       12.95       18.72      5.80 o 
   2  15   8       12.85       14.92      3.73 o 
   3  15   8       25.15       17.33      3.50 o 
   4  15   8        1.69        3.36      2.01 o 
  -4  16   8        9.22       10.74      2.34 o 
  -3  16   8        3.71        1.56      3.66 o 
  -2  16   8        0.99        0.35     13.33 o 
  -1  16   8      344.61      291.24     27.69 o 
   0  16   8       24.82       24.14      6.78 o 
   1  16   8        1.75        0.03      5.50 o 
   2  16   8       97.13      111.19     10.04 o 
   3  16   8        1.60       -2.03      5.00 o 
   4  16   8        0.31        1.85      2.24 o 
  -4  17   8        2.39        2.67      2.56 o 
  -3  17   8       25.78       25.11      3.89 o 
  -2  17   8      132.19      107.05     14.65 o 
  -1  17   8       51.74       41.58     17.63 o 
   0  17   8        0.94        2.19      9.03 o 
   1  17   8       66.79       68.87     10.25 o 
   2  17   8      109.65      117.70      9.78 o 
   3  17   8        0.93       -2.79      2.79 o 
   4  17   8        0.05        9.49      4.01 o 
  -4  18   8        0.77        1.69      2.18 o 
  -3  18   8        8.70       13.48      4.26 o 
  -2  18   8       73.14       78.67     10.21 o 
  -1  18   8       68.96       37.67     16.26 o 
   0  18   8        6.56       -4.64      9.91 o 
   1  18   8        8.14       12.26      5.66 o 
   2  18   8        2.46       -1.51      4.79 o 
   3  18   8       14.84       14.26      5.71 o 
  -4  19   8        0.82        8.53      5.20 o 
  -3  19   8        2.97        3.42      3.55 o 
  -2  19   8       86.08       76.61     11.20 o 
  -1  19   8        7.33       17.98     24.40 o 
   0  19   8        2.25       -0.54      9.62 o 
   1  19   8        9.39       14.84      5.78 o 
   2  19   8        0.73       -1.21      4.77 o 
   3  19   8       11.66       16.49      3.89 o 
  -3  20   8       15.33       19.25      4.13 o 
  -2  20   8       70.42       67.26      9.17 o 
  -1  20   8        2.46       -0.60     23.65 o 
   0  20   8       73.82      107.29     14.54 o 
   1  20   8        1.05        6.57      5.41 o 
   2  20   8       25.12       22.60      8.66 o 
   3  20   8        1.75       -2.80      2.86 o 
  -3  21   8        9.02        8.50      3.39 o 
  -2  21   8       27.62       32.90      6.73 o 
  -1  21   8        1.51        6.20      8.94 o 
   0  21   8        0.01        3.48      8.67 o 
   1  21   8      136.38      144.71     13.83 o 
   2  21   8        0.30        3.92      4.29 o 
   3  21   8        0.19        4.97      2.71 o 
  -3  22   8       16.18       13.70      3.96 o 
  -2  22   8        4.91       15.28      5.94 o 
  -1  22   8       20.36       19.10      7.56 o 
   0  22   8        0.18       -2.99      8.71 o 
   1  22   8        0.24        1.99      7.34 o 
   2  22   8        5.55       -0.21      3.94 o 
   3  22   8        1.02        2.12      3.17 o 
  -3  23   8        0.00        0.17      3.04 o 
  -2  23   8        0.41        0.97      4.74 o 
  -1  23   8        2.12       10.67      8.77 o 
   0  23   8        4.82        5.03      9.13 o 
   1  23   8        4.61       -1.81      7.07 o 
   2  23   8        6.04        7.25      3.98 o 
  -3  24   8        3.19        5.18      3.33 o 
  -2  24   8        0.95        3.55      5.02 o 
  -1  24   8        2.18       -1.70      5.20 o 
   0  24   8        3.80        9.49      8.92 o 
   1  24   8        0.35        5.59      7.32 o 
   2  24   8        1.58       -0.43      6.55 o 
  -2  25   8        1.89        0.25      4.60 o 
  -1  25   8        2.08        2.82      7.80 o 
   0  25   8        1.00       -7.02      7.55 o 
   1  25   8        2.58        9.98      7.39 o 
   2  25   8        0.00       -2.75      6.08 o 
  -2  26   8        0.08       -0.01      4.55 o 
  -1  26   8        0.03       -2.25      7.70 o 
   0  26   8        1.95       -1.00      7.16 o 
   1  26   8        2.25        5.86      6.94 o 
  -1  27   8        2.03        4.97      6.94 o 
   0  27   8        8.37        6.99      7.02 o 
   1  27   8        0.15        1.17      6.49 o 
  -1  28   8        2.28        0.13     15.98 o 
   0  28   8        5.21        5.05      5.96 o 
  -5   0   9       15.42       24.31      4.69 o 
  -3   0   9       70.98       88.70      8.01 o 
  -1   0   9      652.25      663.38     28.09 o 
   1   0   9       94.67      101.88      9.42 o 
   3   0   9       45.91       35.93      3.85 o 
  -5   1   9        0.12        8.43      8.37 o 
  -4   1   9        0.05        2.68      4.04 o 
  -3   1   9       73.28       71.69      6.04 o 
  -2   1   9       32.02       17.46      4.59 o 
  -1   1   9        1.57        6.94      2.97 o 
   0   1   9       11.15        9.78      2.65 o 
   1   1   9      242.11      206.01      7.73 o 
   2   1   9       23.06       24.72      2.69 o 
   3   1   9       24.16       19.55      2.49 o 
   4   1   9        0.72        0.83      3.10 o 
  -5   2   9        3.24        2.25      2.52 o 
  -4   2   9        7.17       19.72      3.98 o 
  -3   2   9       12.08       12.44      3.82 o 
  -2   2   9       39.59       25.33      4.84 o 
  -1   2   9       35.09       33.81      3.81 o 
   0   2   9      338.75      350.11     11.40 o 
   1   2   9       26.28       20.87      2.87 o 
   2   2   9       17.33       15.95      2.52 o 
   3   2   9        0.78       -0.56      2.30 o 
   4   2   9       43.16       41.09      5.54 o 
  -5   3   9        0.23        0.22      2.39 o 
  -4   3   9        8.28       13.56      3.50 o 
  -3   3   9        0.96        0.28      3.60 o 
  -2   3   9       21.35       29.90     13.69 o 
  -1   3   9       47.27       53.49      4.72 o 
   0   3   9      994.33     1087.04     29.26 o 
   1   3   9       13.16        6.70      2.46 o 
   2   3   9       69.30       71.40      3.67 o 
   3   3   9        3.76        5.22      2.31 o 
   4   3   9        0.74        5.10      3.85 o 
  -5   4   9        0.10        4.45      2.92 o 
  -4   4   9        7.05        2.33      3.52 o 
  -3   4   9      334.06      312.87     12.57 o 
  -2   4   9       22.01       14.97      6.18 o 
  -1   4   9      191.16      215.29      9.23 o 
   0   4   9        2.55        7.83      2.60 o 
   1   4   9      719.83      693.58     18.08 o 
   2   4   9        8.66        7.33      2.46 o 
   3   4   9       26.05       26.20      2.80 o 
   4   4   9       11.31       19.63      4.18 o 
  -5   5   9        1.62        2.03      2.30 o 
  -4   5   9        5.82        5.21      3.41 o 
  -3   5   9        0.72        0.96      4.76 o 
  -2   5   9      198.04      180.66     19.19 o 
  -1   5   9       59.52       62.55      6.20 o 
   0   5   9       51.62       48.26      4.60 o 
   1   5   9      277.70      281.50      9.67 o 
   2   5   9      261.40      265.61      7.91 o 
   3   5   9       74.10       83.47      5.05 o 
   4   5   9        1.21        5.72      2.36 o 
  -5   6   9        0.70        1.84      2.28 o 
  -4   6   9        3.41        2.44      3.35 o 
  -3   6   9      179.51      174.18      8.06 o 
  -2   6   9       52.70       51.75      8.14 o 
  -1   6   9       35.00       41.63      7.09 o 
   0   6   9      373.57      378.28     13.18 o 
   1   6   9       10.79       13.30      3.21 o 
   2   6   9       34.01       35.12      5.38 o 
   3   6   9        4.36       10.30      2.70 o 
   4   6   9       44.93       45.56      3.27 o 
  -5   7   9        6.06        6.28      2.30 o 
  -4   7   9        0.17       -2.14      3.28 o 
  -3   7   9       20.76       18.16      4.23 o 
  -2   7   9       85.10       71.55      6.01 o 
  -1   7   9      218.41      263.94     18.00 o 
   0   7   9        3.62        5.97      2.79 o 
   1   7   9      199.89      172.62      7.29 o 
   2   7   9       18.86       21.28      3.19 o 
   3   7   9      129.39      155.73      6.32 o 
   4   7   9        0.37       -1.80      1.80 o 
  -5   8   9        3.30        8.82      7.37 o 
  -4   8   9        2.35       -3.17      3.17 o 
  -3   8   9        2.41       -1.44      4.06 o 
  -2   8   9      363.31      363.41     13.28 o 
  -1   8   9       39.75       31.49      6.38 o 
   0   8   9        7.90        5.50      3.06 o 
   1   8   9       15.63       15.94      4.00 o 
   2   8   9       18.95       23.05      2.90 o 
   3   8   9        6.27        2.73      2.76 o 
   4   8   9        3.44        2.70      1.78 o 
  -5   9   9        2.13        3.08      2.31 o 
  -4   9   9        1.03        2.61      3.09 o 
  -3   9   9       27.78       26.64      4.49 o 
  -2   9   9       89.02       98.42      6.55 o 
  -1   9   9        0.74        6.65      5.74 o 
   0   9   9      117.44      145.51      8.35 o 
   1   9   9        3.99        1.79      3.68 o 
   2   9   9      208.88      243.15     23.74 o 
   3   9   9        0.15        0.91      2.69 o 
   4   9   9        3.06        4.92      1.74 o 
  -4  10   9       16.72       19.71      3.00 o 
  -3  10   9       13.87       11.37      4.20 o 
  -2  10   9      207.78      197.92     11.75 o 
  -1  10   9       97.04      112.59     11.78 o 
   0  10   9      830.62      923.20     37.36 o 
   1  10   9        2.65        3.91      3.53 o 
   2  10   9       17.07       22.03      4.44 o 
   3  10   9       53.66       61.25      4.75 o 
   4  10   9        1.64        5.58      2.73 o 
  -4  11   9        2.44        6.15      2.71 o 
  -3  11   9       12.10       14.69      4.12 o 
  -2  11   9       76.79       63.10      6.73 o 
  -1  11   9      183.69      200.79     12.23 o 
   0  11   9       62.53       80.34      9.99 o 
   1  11   9       16.31       17.11      3.73 o 
   2  11   9        0.07       -1.67      4.17 o 
   3  11   9       48.99       47.84      3.95 o 
   4  11   9        3.22        3.36      1.59 o 
  -4  12   9        0.56        2.21      2.54 o 
  -3  12   9       13.17       12.78      4.02 o 
  -2  12   9       36.20       30.29      8.65 o 
  -1  12   9       68.21       61.31      7.01 o 
   0  12   9      108.01      130.05     13.33 o 
   1  12   9       45.26       39.85     10.99 o 
   2  12   9       26.72       34.08      7.58 o 
   3  12   9       39.49       41.33      3.57 o 
   4  12   9        0.19       -0.03      1.55 o 
  -4  13   9        0.74        4.99      3.22 o 
  -3  13   9       12.32       11.52      3.89 o 
  -2  13   9       31.30       17.21      8.38 o 
  -1  13   9       25.91       24.86      6.08 o 
   0  13   9       10.09        7.85      7.83 o 
   1  13   9        4.95       -0.06      5.78 o 
   2  13   9       19.80       18.15      7.14 o 
   3  13   9        0.71       -0.26      2.78 o 
   4  13   9        1.06        9.21      3.88 o 
  -4  14   9        8.73        7.18      3.31 o 
  -3  14   9        3.46       -2.33      3.65 o 
  -2  14   9       68.66       66.54     16.54 o 
  -1  14   9       19.33       33.19      9.45 o 
   0  14   9        3.17        4.59      7.51 o 
   1  14   9        1.39        5.67      5.86 o 
   2  14   9       71.50       63.82      6.96 o 
   3  14   9        0.17       -2.31      3.37 o 
   4  14   9        0.28        2.26      2.16 o 
  -4  15   9        0.05        0.68      2.17 o 
  -3  15   9        0.54       -2.65      3.59 o 
  -2  15   9       18.97       23.52     13.17 o 
  -1  15   9       74.13       76.00     26.73 o 
   0  15   9        8.22       -5.50      7.92 o 
   1  15   9        4.94       -1.68      5.47 o 
   2  15   9        0.50        4.38      3.89 o 
   3  15   9        3.40        2.18      3.21 o 
   4  15   9        0.69       -0.10      3.73 o 
  -4  16   9        0.01        2.54      2.07 o 
  -3  16   9        8.12        3.56      3.42 o 
  -2  16   9       12.93       16.82     13.34 o 
  -1  16   9       84.56       68.35     25.18 o 
   0  16   9       37.09       54.06     11.47 o 
   1  16   9       41.83       45.25      6.79 o 
   2  16   9        0.29       -3.30      3.63 o 
   3  16   9       19.76       22.98      3.42 o 
  -4  17   9        0.68        3.28      3.47 o 
  -3  17   9        3.94        8.71      3.31 o 
  -2  17   9      132.65      130.34     14.88 o 
  -1  17   9       29.15       21.35     24.54 o 
   0  17   9        1.40        8.52      6.71 o 
   1  17   9        1.72        5.58      5.52 o 
   2  17   9       33.21       32.12      4.52 o 
   3  17   9       11.09       12.29      3.24 o 
  -4  18   9        4.34        4.01      2.81 o 
  -3  18   9       25.18       28.76      8.55 o 
  -2  18   9       56.95       47.21     10.65 o 
  -1  18   9        8.42       -8.11      9.34 o 
   0  18   9       84.12       99.08     14.27 o 
   1  18   9        4.28       -4.88      4.88 o 
   2  18   9        5.97        3.48      4.77 o 
   3  18   9        1.01        3.19      2.94 o 
  -3  19   9        6.75        2.37      6.43 o 
  -2  19   9        0.03        5.06      6.16 o 
  -1  19   9       18.18       17.23     23.07 o 
   0  19   9       66.43       79.45     12.73 o 
   1  19   9        0.65        3.66      5.45 o 
   2  19   9       19.14       18.33      4.87 o 
   3  19   9        0.10        4.77      7.37 o 
  -3  20   9        0.21       -2.20     10.02 o 
  -2  20   9       18.86       19.41      6.02 o 
  -1  20   9       12.09       20.72     22.99 o 
   0  20   9       18.30       21.99      9.94 o 
   1  20   9        0.06        4.19      5.43 o 
   2  20   9        0.67        8.07     10.73 o 
   3  20   9        0.35       -0.65      2.99 o 
  -3  21   9        0.00        1.93      4.77 o 
  -2  21   9       15.21        9.21      4.97 o 
  -1  21   9        1.34       -4.41     17.45 o 
   0  21   9        0.37        0.72      8.02 o 
   1  21   9        9.72       11.68      5.37 o 
   2  21   9        6.64       10.32      6.42 o 
   3  21   9        0.23        3.71      2.97 o 
  -3  22   9       14.52       24.51      9.20 o 
  -2  22   9       12.26        8.54      5.17 o 
  -1  22   9        6.84       18.59      9.25 o 
   0  22   9        0.17       11.45      8.96 o 
   1  22   9        0.01       17.20     16.12 o 
   2  22   9        0.03       -3.88      3.88 o 
  -3  23   9        0.06        2.54      3.16 o 
  -2  23   9        3.69        8.14      5.05 o 
  -1  23   9        4.06        2.95      6.07 o 
   0  23   9        0.02        2.53      8.38 o 
   1  23   9       23.37       45.85     13.96 o 
   2  23   9        0.95        4.43      8.79 o 
  -2  24   9        1.66        0.96      7.88 o 
  -1  24   9        0.34        0.15      5.41 o 
   0  24   9        1.40        9.17      8.38 o 
   1  24   9       14.32       27.82     10.87 o 
   2  24   9        0.14        6.63      6.26 o 
  -2  25   9        3.06        1.11     18.41 o 
  -1  25   9        0.32       -4.59      8.49 o 
   0  25   9        2.21        3.06      7.56 o 
   1  25   9        3.58        1.80      7.64 o 
  -1  26   9        4.41        8.92     17.41 o 
   0  26   9        6.16        9.35      7.42 o 
   1  26   9        1.60        9.12      6.92 o 
  -1  27   9        0.79        2.60     15.73 o 
   0  27   9        6.51        4.83     15.90 o 
  -4   0  10       25.09       22.20      4.84 o 
  -2   0  10       79.96       92.11     10.62 o 
   0   0  10      277.95      252.09     14.41 o 
   2   0  10       17.15       14.55      4.68 o 
   4   0  10        3.95        9.74      7.01 o 
  -5   1  10        1.40        1.02      2.39 o 
  -4   1  10        0.15        0.98      3.02 o 
  -3   1  10       13.45        8.53      4.06 o 
  -2   1  10       21.99       24.39      4.94 o 
  -1   1  10      129.01      134.82      7.52 o 
   0   1  10        1.83        2.46      2.95 o 
   1   1  10        8.66        9.42      3.16 o 
   2   1  10      445.93      457.87     11.85 o 
   3   1  10       10.10        6.05      3.03 o 
   4   1  10        0.72        8.16      3.27 o 
  -5   2  10        2.38        6.42      4.03 o 
  -4   2  10       39.85       41.73      7.51 o 
  -3   2  10      195.48      216.23      8.97 o 
  -2   2  10       58.63       64.81      6.91 o 
  -1   2  10        8.43       10.69      3.68 o 
   0   2  10        0.02       -0.82      2.63 o 
   1   2  10      307.09      300.65     11.14 o 
   2   2  10        0.03        9.22      3.35 o 
   3   2  10        0.99       -0.56      2.55 o 
   4   2  10        0.74       -0.03      4.63 o 
  -5   3  10        3.30        2.61      2.38 o 
  -4   3  10        0.23       10.86      6.47 o 
  -3   3  10        1.47        2.47      3.99 o 
  -2   3  10       97.35       85.68      7.58 o 
  -1   3  10      116.47      119.60      7.70 o 
   0   3  10      166.36      176.25      7.71 o 
   1   3  10      109.36      105.85      5.64 o 
   2   3  10       37.43       29.86      4.24 o 
   3   3  10        6.15        6.01      2.73 o 
   4   3  10        0.02       -2.27      3.44 o 
  -5   4  10        1.47        1.98      2.10 o 
  -4   4  10       12.76       24.87      8.41 o 
  -3   4  10       54.76       60.84      6.53 o 
  -2   4  10       83.66       84.36      5.94 o 
  -1   4  10       29.68       30.65      4.48 o 
   0   4  10      261.02      263.41     12.68 o 
   1   4  10       47.04       62.42      9.86 o 
   2   4  10        0.43        2.13      3.29 o 
   3   4  10        3.39        3.00      2.42 o 
   4   4  10        4.54        3.06      2.98 o 
  -5   5  10        0.49       -0.61      2.96 o 
  -4   5  10        0.66       16.45      5.62 o 
  -3   5  10        3.46        1.15      3.84 o 
  -2   5  10       10.93        6.19      4.32 o 
  -1   5  10      208.76      217.64     15.62 o 
   0   5  10        1.69        7.99      3.22 o 
   1   5  10      250.66      220.85      8.09 o 
   2   5  10       51.27       50.47      4.38 o 
   3   5  10       67.52       84.55      3.90 o 
   4   5  10        6.83        4.98      2.96 o 
  -4   6  10        1.70        6.80      3.04 o 
  -3   6  10       50.81       54.64      4.83 o 
  -2   6  10       98.95      105.29      7.15 o 
  -1   6  10       21.56       26.21      4.90 o 
   0   6  10       17.47       12.46      4.35 o 
   1   6  10      111.56       98.93      5.48 o 
   2   6  10      213.50      207.85      7.38 o 
   3   6  10        0.17        1.16      2.14 o 
   4   6  10        1.70        2.25      2.79 o 
  -4   7  10       10.08       20.01     10.18 o 
  -3   7  10        5.22        7.67      3.86 o 
  -2   7  10        3.97        7.28      4.42 o 
  -1   7  10      139.98      145.09     11.68 o 
   0   7  10      300.96      338.97     16.06 o 
   1   7  10      414.71      402.34     12.33 o 
   2   7  10        7.96        5.73      2.87 o 
   3   7  10       25.38       22.58      2.66 o 
   4   7  10        0.01        6.69      5.88 o 
  -4   8  10        9.35       12.04      5.04 o 
  -3   8  10        0.08       -2.10      4.49 o 
  -2   8  10      161.64      164.25      8.15 o 
  -1   8  10       77.78       69.50      5.75 o 
   0   8  10        7.10       11.57      3.63 o 
   1   8  10      114.76      120.26      7.75 o 
   2   8  10        0.31        3.34      2.59 o 
   3   8  10        3.58        2.80      2.33 o 
   4   8  10       17.52       14.16      2.86 o 
  -4   9  10        0.50        0.48      4.99 o 
  -3   9  10        0.53       -1.25      3.59 o 
  -2   9  10      285.27      246.20     13.47 o 
  -1   9  10      177.66      184.65     10.54 o 
   0   9  10      219.63      226.98     12.29 o 
   1   9  10       49.23       39.62      4.45 o 
   2   9  10        3.74        1.24      3.11 o 
   3   9  10       19.14       19.45      2.70 o 
   4   9  10        0.01        0.88      2.26 o 
  -4  10  10        0.19        0.86      2.55 o 
  -3  10  10        5.18       -0.03      4.09 o 
  -2  10  10      156.33      141.37     12.41 o 
  -1  10  10       13.55       16.35      5.30 o 
   0  10  10      122.84      105.75      8.53 o 
   1  10  10        0.39        2.20      3.36 o 
   2  10  10        0.03       -4.63      4.63 o 
   3  10  10        0.01        1.92      1.97 o 
   4  10  10        0.02       -0.55      1.95 o 
  -4  11  10        6.48        9.19      2.75 o 
  -3  11  10       14.61       12.28      4.48 o 
  -2  11  10       32.74       27.15      8.94 o 
  -1  11  10       39.13       52.22      6.78 o 
   0  11  10      117.37      128.60     12.57 o 
   1  11  10       39.81       41.03      5.88 o 
   2  11  10        0.15       -0.62      4.66 o 
   3  11  10        0.05        1.48      2.01 o 
   4  11  10        0.01       -2.44      2.44 o 
  -4  12  10       11.90       15.84      2.44 o 
  -3  12  10        3.19        2.19      3.86 o 
  -2  12  10        4.52        8.89      8.54 o 
  -1  12  10      203.62      190.37     11.19 o 
   0  12  10      214.08      258.89     20.74 o 
   1  12  10        1.31       -6.45      6.45 o 
   2  12  10       35.86       30.77      4.53 o 
   3  12  10        3.10        4.44      3.89 o 
   4  12  10        8.48        5.91      4.12 o 
  -4  13  10        0.60        3.19      3.23 o 
  -3  13  10        4.84        5.70      3.87 o 
  -2  13  10        2.13       -8.48      8.48 o 
  -1  13  10      666.62      678.07     29.86 o 
   0  13  10       64.53       70.02     12.31 o 
   1  13  10        2.28       -1.68      7.71 o 
   2  13  10        0.01        1.77      3.74 o 
   3  13  10       12.32       15.88      3.04 o 
  -4  14  10        0.23        0.92      2.05 o 
  -3  14  10        9.40        7.27      3.46 o 
  -2  14  10       41.84       51.31     18.71 o 
  -1  14  10      342.03      359.07     20.96 o 
   0  14  10        2.21        0.49      6.96 o 
   1  14  10       35.31       30.57      6.78 o 
   2  14  10        3.49        3.37      3.62 o 
   3  14  10        1.75        2.82      2.42 o 
  -4  15  10        0.34        4.31      2.00 o 
  -3  15  10       16.87       22.75      3.71 o 
  -2  15  10        2.39       -6.87     18.42 o 
  -1  15  10      499.43      471.24     43.05 o 
   0  15  10        4.18        2.43      7.50 o 
   1  15  10        7.99        6.66      5.84 o 
   2  15  10        1.58        5.78      3.74 o 
   3  15  10        7.00        3.57      2.48 o 
  -4  16  10       10.53       19.63      4.84 o 
  -3  16  10        1.65        5.56      3.75 o 
  -2  16  10        1.62        1.57     17.64 o 
  -1  16  10      135.19      109.21     22.86 o 
   0  16  10       83.00      109.63     26.64 o 
   1  16  10       38.87       52.77     16.83 o 
   2  16  10       23.03       28.93      5.38 o 
   3  16  10        2.21        1.94      2.28 o 
  -3  17  10        0.02        2.62      4.61 o 
  -2  17  10       23.46       21.64      9.99 o 
  -1  17  10        0.62       -2.28     18.87 o 
   0  17  10      137.49      154.40     13.78 o 
   1  17  10        0.08       -2.95      5.89 o 
   2  17  10        0.39       -0.43      3.99 o 
   3  17  10        0.85        1.33      3.19 o 
  -3  18  10        0.54        9.48      4.85 o 
  -2  18  10       93.27       88.16      9.90 o 
  -1  18  10       51.81       64.63     16.46 o 
   0  18  10       11.85       12.10      7.72 o 
   1  18  10       16.23       16.24      5.79 o 
   2  18  10        0.01       -0.59      6.21 o 
   3  18  10        0.96       -0.86      3.01 o 
  -3  19  10        4.37       -0.47      3.87 o 
  -2  19  10        7.60        3.07      4.74 o 
  -1  19  10        0.91        0.23     18.40 o 
   0  19  10       73.62       70.95     28.75 o 
   1  19  10        1.91        3.86      5.06 o 
   2  19  10        0.24        2.86      8.29 o 
   3  19  10        0.13       -0.68      2.92 o 
  -3  20  10        0.13        4.02      3.22 o 
  -2  20  10       19.50       18.88      5.67 o 
  -1  20  10        0.69        4.75     16.85 o 
   0  20  10        3.77        7.19     22.64 o 
   1  20  10        2.51        7.55      4.78 o 
   2  20  10        0.24       18.29      7.52 o 
  -3  21  10        3.81       11.62      4.07 o 
  -2  21  10        7.33        7.61      4.68 o 
  -1  21  10        0.14        3.12     15.58 o 
   0  21  10       34.10       29.09     13.05 o 
   1  21  10       10.75       26.80     11.99 o 
   2  21  10        0.07       -1.44      3.57 o 
  -2  22  10        2.80       -3.28      4.18 o 
  -1  22  10        1.41        0.05      5.21 o 
   0  22  10        9.04       -1.10      8.95 o 
   1  22  10       20.06       30.75      7.69 o 
   2  22  10        5.40        9.20      4.11 o 
  -2  23  10        1.75        4.92      3.94 o 
  -1  23  10        0.25       -3.08      5.12 o 
   0  23  10        0.85        6.35      8.42 o 
   1  23  10       11.66       21.04      9.12 o 
   2  23  10        2.57        5.45      6.50 o 
  -2  24  10        0.50        9.03      6.21 o 
  -1  24  10        0.48        1.81      5.17 o 
   0  24  10        3.83        4.69     19.22 o 
   1  24  10        0.42       -3.24      7.21 o 
  -1  25  10        4.63       11.32      5.31 o 
   0  25  10        0.74       10.09     17.44 o 
   0  26  10        3.37        3.81     16.64 o 
  -3   0  11        4.09        5.39      5.52 o 
  -1   0  11      136.01      151.35     13.63 o 
   1   0  11      122.48       93.23      9.10 o 
   3   0  11        8.92       11.27      3.87 o 
  -4   1  11        2.66        6.97      2.72 o 
  -3   1  11        3.51        1.08      3.84 o 
  -2   1  11       14.45       21.50      3.64 o 
  -1   1  11        2.14        5.08      2.97 o 
   0   1  11       70.46       69.23      4.26 o 
   1   1  11        0.39        2.91      2.92 o 
   2   1  11        8.51        6.58     12.68 o 
   3   1  11       12.60       13.48      2.82 o 
   4   1  11        1.30        8.38      2.92 o 
  -4   2  11        0.22       -1.99      2.66 o 
  -3   2  11        2.80        4.09      3.88 o 
  -2   2  11      185.23      195.09     10.58 o 
  -1   2  11       34.41       25.41      3.38 o 
   0   2  11       80.06       66.80      4.52 o 
   1   2  11        3.24        7.00      3.23 o 
   2   2  11       68.84       56.59      7.72 o 
   3   2  11        3.94        9.91      2.90 o 
   4   2  11        0.14        2.02      4.23 o 
  -4   3  11       12.88       19.21      4.54 o 
  -3   3  11       14.18       16.97      3.98 o 
  -2   3  11       73.80       67.29      8.65 o 
  -1   3  11       81.74       76.75      4.76 o 
   0   3  11       77.18       67.45      4.15 o 
   1   3  11       96.25       81.99      8.53 o 
   2   3  11      209.80      185.27     11.45 o 
   3   3  11       55.58       63.55      5.29 o 
   4   3  11       11.81       12.55      2.85 o 
  -4   4  11        3.05        7.07      2.78 o 
  -3   4  11        6.05       10.65      3.77 o 
  -2   4  11       11.58       12.87      5.21 o 
  -1   4  11       12.93       11.60      3.31 o 
   0   4  11       15.01       11.63      2.98 o 
   1   4  11      328.65      356.76     11.29 o 
   2   4  11        0.03        5.07      5.28 o 
   3   4  11       17.09       25.97      3.25 o 
   4   4  11        0.44       -2.44      2.44 o 
  -4   5  11       17.39       13.82      3.96 o 
  -3   5  11       27.54       30.30      4.09 o 
  -2   5  11        1.75        2.37      4.85 o 
  -1   5  11       26.85       20.71      4.40 o 
   0   5  11      122.83      103.98      5.49 o 
   1   5  11      225.82      223.87      9.42 o 
   2   5  11        8.13        8.22      5.04 o 
   3   5  11       41.87       44.43      3.82 o 
   4   5  11        0.30        0.64      3.07 o 
  -4   6  11        0.00        0.21      2.65 o 
  -3   6  11       67.00       93.09     14.40 o 
  -2   6  11       25.82       28.46      5.50 o 
  -1   6  11       39.27       37.13      4.70 o 
   0   6  11        1.56        1.94      3.29 o 
   1   6  11        9.25       22.93      5.26 o 
   2   6  11        7.96       10.07      5.27 o 
   3   6  11        2.54        4.86      2.63 o 
   4   6  11        0.00        8.18      4.59 o 
  -4   7  11        1.86        6.85      2.76 o 
  -3   7  11        6.29        6.54      3.54 o 
  -2   7  11       24.45       16.69      5.30 o 
  -1   7  11      161.98      172.96     14.17 o 
   0   7  11       51.30       53.21      7.06 o 
   1   7  11      311.43      278.52     18.44 o 
   2   7  11       22.41       11.14      4.43 o 
   3   7  11       12.24        8.79      3.06 o 
   4   7  11        2.09       11.66      5.21 o 
  -4   8  11        0.24        1.68      3.13 o 
  -3   8  11       57.54       64.13      6.18 o 
  -2   8  11       15.18       30.10      7.97 o 
  -1   8  11        2.30        7.46      4.13 o 
   0   8  11       34.01       34.46      5.56 o 
   1   8  11      225.09      216.73     17.56 o 
   2   8  11       14.50       12.51      3.30 o 
   3   8  11        3.46       10.11      2.89 o 
   4   8  11       14.73       13.51      2.86 o 
  -4   9  11       22.69       25.57      2.95 o 
  -3   9  11        1.14       -2.29      3.38 o 
  -2   9  11       74.41       75.57      7.81 o 
  -1   9  11      114.78       94.46     16.03 o 
   0   9  11      701.17      692.27     59.37 o 
   1   9  11       11.55       13.14      6.02 o 
   2   9  11       28.79       29.97      4.75 o 
   3   9  11        0.68        4.64      2.58 o 
  -4  10  11        0.07        4.67      3.00 o 
  -3  10  11        0.21        3.01      3.42 o 
  -2  10  11        0.30        1.21      5.76 o 
  -1  10  11       41.74       43.32      8.02 o 
   0  10  11        6.44        7.90      6.59 o 
   1  10  11       14.60        7.16      4.53 o 
   2  10  11       45.18       56.16      4.76 o 
   3  10  11        0.12       -0.03      4.76 o 
  -4  11  11        0.04        2.86      2.30 o 
  -3  11  11        8.27       11.88      3.33 o 
  -2  11  11       17.86        9.82      6.57 o 
  -1  11  11        4.16        1.60      6.04 o 
   0  11  11      117.00      106.11     12.90 o 
   1  11  11        7.18        3.82      4.58 o 
   2  11  11        6.74       15.41      5.43 o 
   3  11  11        6.35        6.55      2.63 o 
  -4  12  11        0.50        0.10      2.32 o 
  -3  12  11       11.24       11.76      3.19 o 
  -2  12  11       31.77       31.74      9.40 o 
  -1  12  11       79.07       78.18     10.01 o 
   0  12  11       15.98       29.27     17.42 o 
   1  12  11       32.58       28.29      7.53 o 
   2  12  11        1.69        4.81      3.44 o 
   3  12  11       22.38       25.18      3.24 o 
  -4  13  11       11.59       12.75      3.80 o 
  -3  13  11        4.44        6.36      4.72 o 
  -2  13  11        7.60       14.41     17.39 o 
  -1  13  11       12.26       17.64      7.13 o 
   0  13  11       64.31       96.45     13.49 o 
   1  13  11        2.69        2.64      6.29 o 
   2  13  11       10.74       15.70      3.56 o 
   3  13  11        2.69        2.98      2.36 o 
  -4  14  11        7.00        7.84      3.13 o 
  -3  14  11        0.40       16.15      7.31 o 
  -2  14  11        6.37       12.32     13.14 o 
  -1  14  11        9.00       11.00      7.16 o 
   0  14  11      110.63      110.50     12.79 o 
   1  14  11       21.13       25.76      6.82 o 
   2  14  11       26.18       33.06      7.67 o 
   3  14  11        0.23       -4.34      4.87 o 
  -3  15  11        0.09        4.88      3.68 o 
  -2  15  11       24.82       27.98     13.17 o 
  -1  15  11       16.11       30.99      8.13 o 
   0  15  11       14.98       24.36      7.12 o 
   1  15  11        3.87        9.31      6.47 o 
   2  15  11        1.03        2.06      4.07 o 
   3  15  11        0.14       -1.03      2.06 o 
  -3  16  11       16.91       22.38      4.16 o 
  -2  16  11       16.55       30.28     12.68 o 
  -1  16  11       24.06       19.30     19.44 o 
   0  16  11        1.49       -3.22      6.40 o 
   1  16  11        1.96       14.33      5.68 o 
   2  16  11        8.15        7.24      5.66 o 
   3  16  11        5.85        3.98      2.98 o 
  -3  17  11        2.04        4.66      4.18 o 
  -2  17  11        6.33        3.21     16.08 o 
  -1  17  11        9.27       11.40      8.54 o 
   0  17  11      128.79      167.42     16.77 o 
   1  17  11        0.67        6.66      5.44 o 
   2  17  11        0.28        1.81      3.61 o 
   3  17  11        1.68        5.25      2.72 o 
  -3  18  11        3.24        4.89      3.11 o 
  -2  18  11        0.32       -1.97      6.73 o 
  -1  18  11        0.01        3.88     17.13 o 
   0  18  11        2.35        4.62      5.39 o 
   1  18  11       51.71       59.95      6.68 o 
   2  18  11        3.16        8.98      5.44 o 
  -3  19  11        0.13        6.01      6.08 o 
  -2  19  11       12.44        9.39      9.28 o 
  -1  19  11        7.89       14.48     17.28 o 
   0  19  11       63.39       59.07     21.61 o 
   1  19  11        2.98        9.27      4.65 o 
   2  19  11        0.69        6.67      5.85 o 
  -3  20  11       12.55       16.32      5.68 o 
  -2  20  11       11.33       18.64      5.01 o 
  -1  20  11        6.60        5.87     16.41 o 
   0  20  11        0.19        9.68     17.05 o 
   1  20  11        6.03        6.74      5.81 o 
   2  20  11        0.04        1.10      6.43 o 
  -2  21  11        1.12        8.08      4.35 o 
  -1  21  11        0.32        2.50     14.70 o 
   0  21  11        0.06       -5.18     17.03 o 
   1  21  11        7.23        8.31      7.54 o 
   2  21  11        0.76        4.10      6.81 o 
  -2  22  11        9.62        1.73      4.52 o 
  -1  22  11        2.93        4.84      6.79 o 
   0  22  11        1.52        2.36     15.36 o 
   1  22  11        1.76        1.67      8.74 o 
  -2  23  11        0.08       -1.14      3.55 o 
  -1  23  11        0.52       -4.51      4.51 o 
   0  23  11        5.10        2.60     11.94 o 
  -1  24  11        0.39        3.69      5.01 o 
   0  24  11        0.18       11.08     17.32 o 
  -4   0  12       11.94       32.64     13.22 o 
  -2   0  12       32.57       36.42      6.55 o 
   0   0  12       39.01       40.76      7.15 o 
   2   0  12      579.82      679.94     53.84 o 
  -4   1  12        5.01        8.29      3.33 o 
  -3   1  12        4.78        4.68      4.30 o 
  -2   1  12       17.75       32.43      7.82 o 
  -1   1  12       32.20       24.93      5.23 o 
   0   1  12        2.10        3.39      2.95 o 
   1   1  12       11.26        8.00      4.37 o 
   2   1  12      254.03      269.08     16.82 o 
   3   1  12        5.45        9.37      4.12 o 
  -4   2  12        0.20       -0.71      2.28 o 
  -3   2  12        0.04        4.25      3.56 o 
  -2   2  12       12.50        7.47      4.33 o 
  -1   2  12       28.95       16.22      6.12 o 
   0   2  12       18.07       18.38      3.70 o 
   1   2  12       16.45       12.18      5.53 o 
   2   2  12       51.48       44.54      6.57 o 
   3   2  12        1.97        3.60      2.19 o 
  -4   3  12        0.17        0.30      2.31 o 
  -3   3  12       19.85       19.15      3.74 o 
  -2   3  12        5.35        8.12      4.31 o 
  -1   3  12       35.07       25.38      4.96 o 
   0   3  12       36.64       30.93      4.71 o 
   1   3  12        7.46        9.13      5.83 o 
   2   3  12       57.65       48.79      6.87 o 
   3   3  12       34.99       41.42      3.57 o 
  -4   4  12        8.74       12.58      3.58 o 
  -3   4  12        0.50       10.66      3.79 o 
  -2   4  12       75.42       95.19     11.73 o 
  -1   4  12        0.10       -0.42      4.19 o 
   0   4  12        7.20        7.24      4.29 o 
   1   4  12      159.93      141.04     12.28 o 
   2   4  12       16.79       14.95      4.98 o 
   3   4  12       90.00      124.57      6.52 o 
  -4   5  12        3.57        0.59      2.52 o 
  -3   5  12       61.69       72.49      8.58 o 
  -2   5  12       36.53       43.91      5.38 o 
  -1   5  12        1.42        1.18      7.08 o 
   0   5  12        0.23       -1.60      4.97 o 
   1   5  12      300.19      274.52     22.74 o 
   2   5  12        2.98       -0.35      3.51 o 
   3   5  12       12.59       22.07      2.89 o 
  -4   6  12        2.00        0.99      2.49 o 
  -3   6  12        1.84        6.80      3.77 o 
  -2   6  12        1.08       11.22      4.78 o 
  -1   6  12       74.90       67.76      7.33 o 
   0   6  12        0.75        7.61      5.34 o 
   1   6  12        2.20        2.13      5.52 o 
   2   6  12        9.80        7.19      3.19 o 
   3   6  12       21.83       28.84      4.05 o 
  -4   7  12        4.03        8.05      3.82 o 
  -3   7  12       15.34       30.95      5.10 o 
  -2   7  12        6.84       13.29      5.40 o 
  -1   7  12        0.10       -0.01      4.79 o 
   0   7  12       25.87       19.87      6.23 o 
   1   7  12      247.62      252.04     21.98 o 
   2   7  12        4.17        3.65      3.23 o 
   3   7  12        4.34        4.33      3.01 o 
  -4   8  12        2.65        3.36      2.24 o 
  -3   8  12       23.44       32.27      4.05 o 
  -2   8  12       11.16        2.67      5.17 o 
  -1   8  12        1.30       -0.47      5.28 o 
   0   8  12      109.90       82.95      9.78 o 
   1   8  12        5.84       -0.92      5.11 o 
   2   8  12        7.20       15.99      4.74 o 
   3   8  12        1.43        0.38      4.37 o 
  -4   9  12        0.28        1.27      2.14 o 
  -3   9  12       46.42       42.82      5.12 o 
  -2   9  12       16.23       11.33      5.54 o 
  -1   9  12        2.31        6.48      5.85 o 
   0   9  12       76.50       83.14     15.77 o 
   1   9  12       38.59       38.15      5.35 o 
   2   9  12        0.06       -2.31      3.04 o 
   3   9  12        3.67       -2.66      3.29 o 
  -4  10  12       12.35       12.05      4.13 o 
  -3  10  12        9.64       19.56      3.73 o 
  -2  10  12       20.98       26.95      6.50 o 
  -1  10  12       42.45       57.95      8.71 o 
   0  10  12        7.19        4.43      6.11 o 
   1  10  12        0.05        5.01      3.88 o 
   2  10  12        0.01        1.52      3.03 o 
   3  10  12        6.33        2.38      2.94 o 
  -4  11  12        8.62       11.01      6.08 o 
  -3  11  12        1.68        6.88      3.16 o 
  -2  11  12       13.79       19.42      6.15 o 
  -1  11  12        3.63        3.42      6.01 o 
   0  11  12      227.82      210.02     29.75 o 
   1  11  12        4.02        1.02      3.90 o 
   2  11  12       16.96       14.40      3.30 o 
   3  11  12        0.25       -2.10      2.23 o 
  -3  12  12        0.91        8.54      6.50 o 
  -2  12  12       15.11       21.54      5.97 o 
  -1  12  12       17.58       17.85      6.58 o 
   0  12  12        9.60        9.60      6.07 o 
   1  12  12        0.87        0.21      5.66 o 
   2  12  12       12.13       16.60      5.43 o 
   3  12  12        0.01       -1.08      2.25 o 
  -3  13  12        2.65        3.73      2.93 o 
  -2  13  12        0.03       11.53     16.91 o 
  -1  13  12       57.81       69.40     15.36 o 
   0  13  12       38.43       35.90      9.66 o 
   1  13  12        6.87        6.75      5.52 o 
   2  13  12        4.26        0.22      2.56 o 
   3  13  12        0.78        0.95      2.89 o 
  -3  14  12        4.13        8.29      3.18 o 
  -2  14  12       13.60       25.18     17.26 o 
  -1  14  12       15.05       14.48      6.61 o 
   0  14  12        0.52        4.38      5.55 o 
   1  14  12        8.64        9.11      5.78 o 
   2  14  12        4.22        2.93      2.77 o 
   3  14  12        2.93        0.79      2.58 o 
  -3  15  12        0.01       -3.49      3.49 o 
  -2  15  12        0.04        1.15     12.69 o 
  -1  15  12      130.24      126.56     11.32 o 
   0  15  12       35.22       45.12      9.99 o 
   1  15  12        0.14       -0.55      4.67 o 
   2  15  12        1.15        3.18      2.72 o 
  -3  16  12        0.66       -1.27      3.28 o 
  -2  16  12        7.30        3.38      4.50 o 
  -1  16  12       10.60       12.09      9.06 o 
   0  16  12       39.68       25.05      6.11 o 
   1  16  12        6.21        4.96      6.06 o 
   2  16  12        5.26       11.36      3.67 o 
  -3  17  12       16.12       16.92      5.05 o 
  -2  17  12        3.12        3.03      4.60 o 
  -1  17  12        7.00        9.80     16.22 o 
   0  17  12       47.35       26.06      6.22 o 
   1  17  12       55.65       40.14      6.32 o 
   2  17  12       10.00       11.23      8.81 o 
  -3  18  12        0.05        3.32      2.66 o 
  -2  18  12        4.65        6.12      8.03 o 
  -1  18  12       10.29        8.60     15.42 o 
   0  18  12        1.72        6.08      4.86 o 
   1  18  12        1.01        1.02      4.32 o 
   2  18  12        9.27       23.76     15.38 o 
  -2  19  12        3.39        5.04      6.63 o 
  -1  19  12        1.66        7.96     14.19 o 
   0  19  12        2.07        6.13     16.73 o 
   1  19  12        0.03       -1.19      3.84 o 
   2  19  12        0.79       -0.84      3.10 o 
  -2  20  12        4.33        3.65      3.66 o 
  -1  20  12        9.00        8.33     13.64 o 
   0  20  12       24.96       22.59     16.28 o 
   1  20  12        0.49        3.19      3.88 o 
  -2  21  12        0.81        3.00      3.41 o 
  -1  21  12        0.00       -0.71      4.08 o 
   0  21  12       10.25        7.23     14.89 o 
  -1  22  12        5.89        7.44      4.36 o 
   0  22  12        1.52        9.72     13.42 o 
  -3   0  13        4.15       -0.42      5.89 o 
  -1   0  13      190.88      163.44     14.32 o 
   1   0  13        0.04        4.02      5.90 o 
   3   0  13        8.61       14.67      3.26 o 
  -4   1  13        2.00        4.28      2.05 o 
  -3   1  13        7.17       12.44      3.21 o 
  -2   1  13       20.37       19.27      6.17 o 
  -1   1  13       40.53       28.09      5.04 o 
   0   1  13        1.71        3.26      4.17 o 
   1   1  13        7.52        4.91      5.11 o 
   2   1  13       10.52       18.75      8.21 o 
   3   1  13        3.37        0.75      3.70 o 
  -4   2  13       10.03       28.93      7.53 o 
  -3   2  13        1.52        2.01      3.01 o 
  -2   2  13       11.73        5.83      5.58 o 
  -1   2  13       28.59       33.16      5.31 o 
   0   2  13        1.81       -2.07      3.99 o 
   1   2  13        0.01        2.92      4.93 o 
   2   2  13        0.07        0.90      7.31 o 
   3   2  13        3.25        3.84      2.54 o 
  -4   3  13        3.23        7.56      2.07 o 
  -3   3  13        2.06        1.25      2.94 o 
  -2   3  13       47.85       54.79     15.80 o 
  -1   3  13       13.56        8.16      5.05 o 
   0   3  13       56.37       44.55      5.45 o 
   1   3  13        2.57        4.40      4.81 o 
   2   3  13       21.53       14.32      3.59 o 
   3   3  13       11.40       10.62      2.26 o 
  -4   4  13        0.10        1.11      2.10 o 
  -3   4  13        7.07       10.01      3.66 o 
  -2   4  13       91.03       94.05      6.73 o 
  -1   4  13        1.21        2.18      4.45 o 
   0   4  13        8.40        9.81      5.35 o 
   1   4  13      238.57      214.67     23.80 o 
   2   4  13       11.68       10.73      3.27 o 
   3   4  13       14.32       19.11      4.52 o 
  -4   5  13        1.13       -3.03      3.07 o 
  -3   5  13        1.08        2.68      3.06 o 
  -2   5  13       11.69       25.01      4.51 o 
  -1   5  13        1.58        8.05      4.65 o 
   0   5  13        2.49        1.85      4.79 o 
   1   5  13       30.32       20.27      5.19 o 
   2   5  13       16.50       17.55      5.32 o 
   3   5  13        0.32        0.11      2.22 o 
  -4   6  13        1.51        0.95      2.51 o 
  -3   6  13        8.75        3.97      3.11 o 
  -2   6  13       21.75       30.03     11.08 o 
  -1   6  13        0.17        6.80      4.92 o 
   0   6  13       16.92       18.14      5.66 o 
   1   6  13       13.95        7.90      4.81 o 
   2   6  13        0.12       -0.19      2.19 o 
   3   6  13       13.78       16.24      2.94 o 
  -4   7  13        0.01       -1.89      2.20 o 
  -3   7  13        6.94        4.36      3.10 o 
  -2   7  13       13.54       27.69     10.49 o 
  -1   7  13       11.21        6.66      4.64 o 
   0   7  13       50.51       44.14      7.15 o 
   1   7  13       10.43        3.23      4.83 o 
   2   7  13       10.83        9.24      2.66 o 
   3   7  13        4.21        4.90      2.53 o 
  -3   8  13       38.55       43.20      8.26 o 
  -2   8  13        3.30        0.29      4.32 o 
  -1   8  13        2.71       -0.39      6.93 o 
   0   8  13       10.34        7.18      5.23 o 
   1   8  13       12.26       10.96      5.40 o 
   2   8  13       23.40       25.74      4.44 o 
   3   8  13        1.43        4.75      3.68 o 
  -3   9  13        0.24        0.85      4.15 o 
  -2   9  13       12.20       12.41      4.07 o 
  -1   9  13       30.83       21.78      7.06 o 
   0   9  13       13.93        6.94      5.21 o 
   1   9  13       16.08       14.65      3.92 o 
   2   9  13        5.54        4.05      2.81 o 
   3   9  13        2.68        2.69      2.37 o 
  -3  10  13        7.90       18.92      8.05 o 
  -2  10  13        2.23        9.83      4.45 o 
  -1  10  13       17.82       16.23      6.24 o 
   0  10  13       25.06       26.88      6.15 o 
   1  10  13        3.79        4.80      6.28 o 
   2  10  13        0.22       -0.42      2.66 o 
   3  10  13        0.59        1.48      3.02 o 
  -3  11  13       22.59       34.01     14.82 o 
  -2  11  13        0.62        5.23      4.51 o 
  -1  11  13        3.02       -5.47      5.51 o 
   0  11  13        1.06        5.36      5.81 o 
   1  11  13       34.87       30.35     14.86 o 
   2  11  13        1.41       -0.80      2.41 o 
  -3  12  13        3.04        3.12      6.19 o 
  -2  12  13        0.71        4.18      6.13 o 
  -1  12  13        9.93       15.06      6.05 o 
   0  12  13        0.05       -1.10      5.08 o 
   1  12  13        1.91        3.57      4.29 o 
   2  12  13        0.05        1.40      2.57 o 
  -3  13  13        0.77        7.74      3.85 o 
  -2  13  13        2.97       17.17     14.10 o 
  -1  13  13       10.45       16.91      6.23 o 
   0  13  13        2.59        5.05      8.33 o 
   1  13  13       11.65        5.85      4.06 o 
   2  13  13        0.63       -0.84      2.37 o 
  -3  14  13        0.21       -1.49      3.77 o 
  -2  14  13        1.81        6.10      4.74 o 
  -1  14  13        8.23       11.15      5.45 o 
   0  14  13       10.84        8.01      4.60 o 
   1  14  13        0.28       -2.00      3.70 o 
   2  14  13        0.01       -0.77      2.82 o 
  -3  15  13        5.21        6.30      4.23 o 
  -2  15  13        1.13        5.67      4.72 o 
  -1  15  13        0.44        1.53      3.79 o 
   0  15  13       13.87       13.72      4.78 o 
   1  15  13        9.77        7.67      4.11 o 
   2  15  13        0.87        1.02      3.10 o 
  -2  16  13        5.66       13.31      4.43 o 
  -1  16  13        5.68        9.22     15.71 o 
   0  16  13        1.91       -1.44      4.36 o 
   1  16  13        1.42        0.09      3.54 o 
   2  16  13        5.66        7.96      4.40 o 
  -2  17  13       10.70       13.51      6.26 o 
  -1  17  13        0.19        9.12     14.54 o 
   0  17  13        2.37        2.06      4.45 o 
   1  17  13       15.36       14.18      7.51 o 
  -2  18  13        0.99        4.01      3.71 o 
  -1  18  13        0.08        1.27     13.90 o 
   0  18  13       18.91       10.01      4.86 o 
   1  18  13        2.84        8.87      3.89 o 
  -2  19  13        0.28        4.69      3.23 o 
  -1  19  13        0.04        0.73     13.21 o 
   0  19  13        5.69        1.38     19.25 o 
   1  19  13        3.26       72.61     23.23 o 
  -1  20  13        1.65      118.87     22.13 o 
   0  20  13        0.27        0.37     19.15 o 
  -2   0  14       13.77        8.34      5.41 o 
   0   0  14       28.15       24.26      6.45 o 
   2   0  14       25.61       24.05      4.72 o 
  -3   1  14        1.01       -2.96      2.96 o 
  -2   1  14        7.73        0.60      3.61 o 
  -1   1  14       34.49       25.53      4.70 o 
   0   1  14        5.94        6.42      4.08 o 
   1   1  14       13.72        4.18      4.23 o 
   2   1  14        2.29        2.55      3.33 o 
   3   1  14        0.29        0.66      1.97 o 
  -3   2  14       12.46       23.34      9.47 o 
  -2   2  14        6.70       -0.60      3.55 o 
  -1   2  14        0.01        1.83      5.36 o 
   0   2  14        0.62        1.17      4.03 o 
   1   2  14       12.73       12.38      4.34 o 
   2   2  14       26.55       31.20      4.62 o 
   3   2  14       13.67       13.04      3.20 o 
  -3   3  14        2.06        5.66      3.00 o 
  -2   3  14       42.24       59.27     12.26 o 
  -1   3  14       98.76       97.37      8.45 o 
   0   3  14       11.74       10.72      4.41 o 
   1   3  14        5.04        0.39      3.89 o 
   2   3  14        0.79        0.36      2.44 o 
   3   3  14        2.10        5.87      2.39 o 
  -3   4  14        0.26       -2.78      2.78 o 
  -2   4  14       31.84       25.22      5.42 o 
  -1   4  14        0.19       -1.60      4.22 o 
   0   4  14        6.51        6.13      5.49 o 
   1   4  14        2.55        2.94      3.75 o 
   2   4  14        9.05       14.88      2.65 o 
  -3   5  14        8.86       20.53     14.37 o 
  -2   5  14       15.60        4.36      6.41 o 
  -1   5  14        3.23        2.24      4.47 o 
   0   5  14       54.47       29.85      6.23 o 
   1   5  14        0.10        4.02      3.65 o 
   2   5  14        5.58        7.22      2.32 o 
  -3   6  14        3.50        2.46      2.70 o 
  -2   6  14        0.13        0.42      3.78 o 
  -1   6  14        4.71        7.03      4.34 o 
   0   6  14        0.42        2.19      4.42 o 
   1   6  14        2.84        2.49      2.91 o 
   2   6  14        0.43        3.07      2.31 o 
  -3   7  14        3.99        0.95      2.95 o 
  -2   7  14       11.89       13.18      5.40 o 
  -1   7  14        0.49       -0.18      4.35 o 
   0   7  14       20.11       32.40      6.24 o 
   1   7  14        0.94       -1.47      2.66 o 
   2   7  14        6.24        5.87      2.47 o 
  -3   8  14        0.07       -0.58      2.55 o 
  -2   8  14        1.21        1.90      3.55 o 
  -1   8  14        2.23        2.45      5.13 o 
   0   8  14       33.96       32.44      6.08 o 
   1   8  14        2.63        0.21      2.78 o 
   2   8  14       14.21        7.30      2.47 o 
  -3   9  14        4.89        2.62      4.22 o 
  -2   9  14       13.31       14.89      4.88 o 
  -1   9  14        5.42       10.00      6.57 o 
   0   9  14       34.80       22.38      5.30 o 
   1   9  14       12.62       10.21      3.00 o 
   2   9  14        0.08       -2.02      2.13 o 
  -3  10  14        8.15       23.98      4.91 o 
  -2  10  14        0.17        4.65      3.10 o 
  -1  10  14        0.50        3.40      5.13 o 
   0  10  14        0.50        4.72      4.47 o 
   1  10  14        1.22        1.83      3.08 o 
   2  10  14        1.80        7.06      2.54 o 
  -3  11  14        0.66        4.52      4.33 o 
  -2  11  14        1.10        1.13      3.31 o 
  -1  11  14        2.25        9.24      8.87 o 
   0  11  14        2.57        2.21      4.19 o 
   1  11  14        4.36       10.13      3.44 o 
   2  11  14        2.43        4.02      2.30 o 
  -3  12  14        0.28        2.13      4.54 o 
  -2  12  14        5.80       15.50      7.16 o 
  -1  12  14        7.92       10.09      5.50 o 
   0  12  14        9.66        9.90      4.49 o 
   1  12  14        4.68        6.81      3.29 o 
   2  12  14        0.07        0.46      2.97 o 
  -2  13  14        0.06        4.02     10.18 o 
  -1  13  14       13.91       16.50      4.17 o 
   0  13  14        1.28       -2.14      4.03 o 
   1  13  14        2.57        1.94      3.06 o 
   2  13  14        0.02        5.11      2.93 o 
  -2  14  14        0.60       15.28      9.28 o 
  -1  14  14        8.20       12.14      5.48 o 
   0  14  14        1.19        1.13      4.06 o 
   1  14  14       10.39       11.76     11.24 o 
  -2  15  14        8.09       13.88      4.56 o 
  -1  15  14       10.71        3.03      5.02 o 
   0  15  14        0.70       10.19      5.70 o 
   1  15  14        1.68        2.67      3.06 o 
  -2  16  14        3.50        2.76      4.33 o 
  -1  16  14        0.01       -2.57     17.87 o 
   0  16  14        1.87        3.72      4.06 o 
   1  16  14        0.00        4.33      5.91 o 
  -1  17  14        0.10        3.11     16.75 o 
   0  17  14        0.48        4.80      4.02 o 
   1  17  14        5.05        4.47     18.52 o 
  -1  18  14        2.64        4.01      4.20 o 
   0  18  14        0.83        3.58     17.59 o 
  -3   0  15        2.97        6.10      4.41 o 
  -1   0  15       30.10       16.89      5.06 o 
   1   0  15        0.36        1.23      9.27 o 
  -3   1  15        5.78        2.51      3.08 o 
  -2   1  15        0.81       -1.17      3.04 o 
  -1   1  15       77.40       66.08      5.51 o 
   0   1  15       11.76        9.80      3.48 o 
   1   1  15        9.89        5.69      4.06 o 
   2   1  15        1.04        0.89      1.88 o 
  -3   2  15        0.20        0.11      2.91 o 
  -2   2  15       20.92       20.96      3.98 o 
  -1   2  15        0.37        5.33      3.34 o 
   0   2  15       19.61       14.19      5.77 o 
   1   2  15        0.70        0.58      3.92 o 
   2   2  15       12.45       15.43      4.06 o 
  -3   3  15        1.08        5.23      2.88 o 
  -2   3  15        0.01        3.78      3.57 o 
  -1   3  15        6.73        7.30      3.37 o 
   0   3  15        1.68        1.64      3.50 o 
   1   3  15        0.12        3.80      4.02 o 
   2   3  15        6.23        6.55      2.14 o 
  -3   4  15        8.68       11.12     10.27 o 
  -2   4  15        0.91       -1.86      3.27 o 
  -1   4  15       14.31        9.70      3.86 o 
   0   4  15        4.14        3.83      3.81 o 
   1   4  15       19.23       28.75      6.65 o 
   2   4  15        0.46        1.45      2.64 o 
  -3   5  15        1.84        2.75      2.91 o 
  -2   5  15        0.11        0.91      3.40 o 
  -1   5  15        6.93        4.79      3.24 o 
   0   5  15       48.43       55.46      9.88 o 
   1   5  15        1.32        3.50      2.74 o 
   2   5  15        1.17        0.34      2.20 o 
  -3   6  15        2.77        4.96      3.32 o 
  -2   6  15       18.76       14.34      7.06 o 
  -1   6  15        3.67       -0.55      3.53 o 
   0   6  15        7.49        1.40      3.52 o 
   1   6  15        3.29        1.28      2.63 o 
   2   6  15       10.33       15.60      2.55 o 
  -2   7  15        0.67       -3.31      3.31 o 
  -1   7  15       25.36       23.36      5.97 o 
   0   7  15       59.92       37.24     12.95 o 
   1   7  15       16.56       11.68      2.88 o 
   2   7  15        3.72        2.30      2.39 o 
  -2   8  15        2.76        0.18      3.54 o 
  -1   8  15        1.03        0.69      4.53 o 
   0   8  15       13.25       13.36      4.34 o 
   1   8  15       18.10       17.11      4.59 o 
   2   8  15        0.04        1.12      3.21 o 
  -2   9  15        0.05       -2.45      3.48 o 
  -1   9  15        5.59        8.29      4.06 o 
   0   9  15        1.30        5.20      3.84 o 
   1   9  15        0.57        3.32      3.06 o 
  -2  10  15       24.94       30.02      6.50 o 
  -1  10  15        2.60        7.89      4.57 o 
   0  10  15        3.50        4.40      4.19 o 
   1  10  15        8.76        5.14      2.95 o 
  -2  11  15        0.08        0.32      5.47 o 
  -1  11  15        8.97        3.03      4.78 o 
   0  11  15        7.48        3.67      4.01 o 
   1  11  15        9.64        6.23      2.84 o 
  -1  12  15        6.00        9.38      4.86 o 
   0  12  15        3.22       -1.01      3.89 o 
   1  12  15        7.33        0.70      2.63 o 
  -1  13  15        6.74       11.90      4.93 o 
   0  13  15        5.56        5.32      3.79 o 
   1  13  15        3.62        5.29      3.03 o 
  -1  14  15        0.47       -2.38      4.50 o 
   0  14  15        6.27        6.12      3.67 o 
  -1  15  15       13.15        4.58     15.63 o 
   0  15  15        0.56       -0.17      2.71 o 
  -2   0  16       19.44       12.38      4.54 o 
   0   0  16        4.09        1.25      4.33 o 
  -2   1  16        2.65        3.14      2.86 o 
  -1   1  16        5.28        0.69      3.04 o 
   0   1  16       42.18       41.08      4.37 o 
   1   1  16       15.48       18.28      3.83 o 
  -2   2  16        0.08        5.46      2.98 o 
  -1   2  16       32.18       25.76      3.62 o 
   0   2  16        2.50        0.63      3.88 o 
   1   2  16        4.32        6.41      2.86 o 
  -2   3  16        1.75       -0.64      2.98 o 
  -1   3  16        0.87       -0.17      3.00 o 
   0   3  16       36.64       30.02      6.87 o 
   1   3  16        2.91        4.13      2.63 o 
  -2   4  16       11.79       20.94      7.63 o 
  -1   4  16        2.84        7.49      4.20 o 
   0   4  16        1.00        3.35      3.65 o 
   1   4  16        4.22        3.68      2.67 o 
  -2   5  16        3.55        4.82      3.04 o 
  -1   5  16        2.29        5.84      3.24 o 
   0   5  16        5.38        0.57      3.53 o 
   1   5  16        4.05        6.93      3.59 o 
  -2   6  16        0.11        1.96      4.25 o 
  -1   6  16       28.01       24.86      4.71 o 
   0   6  16        0.18        2.51      3.35 o 
   1   6  16       12.70       14.10      7.79 o 
  -2   7  16        0.63        3.32      4.67 o 
  -1   7  16        0.00       -0.25      4.09 o 
   0   7  16       13.96       14.29      3.76 o 
   1   7  16        2.09       -0.41      3.17 o 
  -1   8  16        2.73        5.23      4.16 o 
   0   8  16       16.30        9.89      3.35 o 
   1   8  16        1.31        5.16      2.95 o 
  -1   9  16        0.96        5.61      4.55 o 
   0   9  16        3.67        5.05      3.17 o 
  -1  10  16        9.39        6.62      4.54 o 
   0  10  16        2.08       -0.55      3.15 o 
  -1  11  16        0.83       -3.41      3.99 o 
   0  11  16        6.49        3.62      3.37 o 
  -1   1  17        0.28       -3.54      3.54 o 
  -1   2  17        0.01       -1.68      3.71 o 
   0   3  17        0.52        0.67     12.88 o 
                                                 
